# Supplementary material for: Estimating the environmental impacts of global lithium-ion battery supply chain: A temporal, geographical, and technological perspective
Source: PNAS Nexus. 2023 Nov 28;2(11):pgad361. doi: 10.1093/pnasnexus/pgad361 (PMC10683946; doi:10.1093/pnasnexus/pgad361)
Supplement: pgad361_Supplementary_Data [file pgad361_supplementary_data.zip]

Archive with 2 entries (2 files):
- 606466_0_supp_10458360_s37hcb_convrt.pdf
- LIBs-LCA Supplmentary tables_final_final.xlsx
