# Supplementary material for: Estimating the environmental impacts of global lithium-ion battery supply chain: A temporal, geographical, and technological perspective
Source: PNAS Nexus. 2023 Nov 28;2(11):pgad361. doi: 10.1093/pnasnexus/pgad361 (PMC10683946; doi:10.1093/pnasnexus/pgad361)
Supplement: pgad361_Supplementary_Data [file pgad361_supplementary_data.zip › LIBs-LCA Supplmentary tables_final_final.xlsx]

## Sheet: Content
	Supplementary Tables for
	Estimating the environmental impacts of lithium-ion battery supply chain: a temporal, geographical, and technological perspective
	Authors:
	Jorge A. Llamas-Orozcoa, Fanran Mengb*, Gavin S. Walkera, Amir F.N. Abdul-Mananc, Heather L. MacLeand, I. Daniel Posend, Jon McKechniea
	aDepartment of Mechanical, Materials and Manufacturing Engineering, , Faculty of Engineering, University of Nottingham, Nottingham NG7 2RD, United Kingdom
	bDepartment of Chemical & Biological Engineering, Faculty of Engineering, Sir Robert Hadfield Building, Mappin Street, Sheffield, S1 3JD, United Kingdom
	cStrategic Transport Analysis Team, Fuel Technology R&D, Research & Development Center (R&D), Saudi Aramco, Dhahran, 31311, Saudi Arabia
	dDepartment of Civil & Mineral Engineering, University of Toronto, 35 St. George Street, Toronto, Ontario, M5S 1A4, Canada
	*Corresponding Author: E-mail: f.meng@sheffield.ac.uk
	Sheet name	Content
	S1 Summary of sources used in methods	Supplementary Table S1 Summary of sources used in methods
	S2 Bill of Materials	Supplementary Table S2 Battery Material Composition, battery weight and pack specific energy
	S3 Materials Production	Supplementary Table S3 Material Production per country
	S4 Electricity Mix	Supplementary Table S4 Electricity Mix of all countries
	S5 Electricity Mix Emission Factors	Supplementary Table S5 Electricity generation environmental impacts (GHG and PED) per kWh in 2020
	S6 Future Electricity Mix by 2050	Supplementary Table S6 Future Electricity Mix of all countries 2030-2050 for both scenarios SPS and SDS
	S7 Future Electricity Mix Emission Factors	Supplementary Table S7 Future Emision Factor (GHG) for electricity generation 2020-2050 for both scenatios SPS and SDS
	S8 Battery Assembly	Supplementary Table S8 Projected global lithium-ion battery manufacturing capacity by country by 2030
	S9 Materials Impacts	Supplementary Table S9 Environmental impacts of key materials for battery manufacturing per production stage
	S10 Active material Impacts	Supplementary Table S10 Energy and emissions of cathode precursor per kWh (all chemistries)
	S11 Battery Impacts	Supplementary Table S11 Energy and emissions of batteries per kWh (all chemistries)
	S12 Active Material Global Supply Chain impacts NMC811	Supplementary Table S12 Global Supply chain emissions of active cathode material NMC811
	S13 Battery Global Supply Chain impacts NMC811	Supplementary Table S13 Global Supply chain emissions of total NMC811
	S14 Active Material Global Supply Chain impacts LFP	Supplementary Table S14 Global Supply chain emissions of active cathode material LFP
	S15 Battery Global Supply Chain impacts LFP	Supplementary Table S15 Global Supply chain emissions of total LFP
	S16 Sensitivity Analysis	Supplementary Table S16 Summary of sensitivity analysis of emissions for materials, cathodes, battery assembly and total battery
	S17 Future Cathode Impacts	Supplementary Table S17 Future Environmental impacts of cathode production by decarbonising the electricity sector - SPS and SDS scenarios by 2050
	S18 Future Battery Impacts	Supplementary Table S18 Future Environmental impacts of battery production by decarbonising the electricity sector - SPS and SDS scenarios by 2050
	S19 Battery Market Share and GHG emissions by 2050	Supplementary Table S19 Future battery emissions of battery manufacturing from different market shares by 2050
	S20 Cumulative GHG emissions by 2050	Supplementary Table S20 Annual and cumlative GHG emissions from battery manufacturing of different market shares and LIB demand scenarios, excluding battey replacement
	S21 Recycling Rate	Supplementary Table S21 Efficiency of material recovery using pyrometallurgical, hydrometallurgical, and direct recycling for each of the considered metals
	S22 Recovered Materials	Supplementary Table S22 Quantity of recovered materials and allocation factors shares
	S23 Emissions Recovered Mat.	Supplementary Table S23 Summary of emissions related to recovered materials
	S24 Share of Recycling	Supplementary Table S24 Shares of sources of battery materials for different recycling techniques
	S25 Material Recycling Impacts	Supplementary Table S25 Emissions from secondary manufacturing of key materials
	S26 Cathode Recycling Impacts	Supplementary Table S26 Impacts of virgin and secondary production of cathode active materials for different recycling techniques under both battery recycling scenarios
	S27 Battery Recycling Impacts	Supplementary Table S27 Impacts of virgin and secondary production for different recycling techniques under both battery recycling scenarios
	S28 Future Battery Recycling Impacts	Supplementary Table S28 GHG emissions of virgin and secondary production for for different recycling technologies under the European battery (EU) and Circular battery (CB) scenarios

## Sheet: S1 Methods
	Summary of Methods
	This table outlines types of batteries considered, key materials, and sources of data for scenarios
	Battery types	LFP, NCA, NMC111, NMC532, NMC622, NMC811, NMC955
	Key materials	Lithium, nickel, manganese, cobalt, graphite, phosphate, aluminium, copper
	Sources of data scenarios
	Data	Name	Source
	Mineral sourcing	Bitish Geological Survey - World Mineral Production (2015-2019)	https://www2.bgs.ac.uk/mineralsuk/download/world_statistics/2010s/WMP_2015_2019.pdf
	Direct energy inputs	Argonne - GREET 2 model (2020)	https://greet.es.anl.gov/
	Electricity generation inputs	IEA - Electricity generation (2020)	https://www.iea.org/fuels-and-technologies/electricity
	Electricity T&D losses	The World Bank - Electric power transmission and distribution losses	https://data.worldbank.org/indicator/EG.ELC.LOSS.ZS
	Electricity emission factors	Ecoinvent 2020	https://ecoinvent.org/
	Battery Assembly 2020-2025	Statista - Projected Global Li-ion battery capacity between 2021-2025	https://www.statista.com/statistics/1246648/projected-global-lithium-ion-battery-capacity-by-country/
	Battery Assembly 2030	The Battery Report 2020	https://www.batterybrunch.org/battery-report
	Future electricity generation 2030 & 2040	IEA - World Energy Outlook 2020	https://www.iea.org/reports/world-energy-outlook-2020
	Future electricity generation 2050	IEA - World Energy Outlook 2021	https://www.iea.org/reports/world-energy-outlook-2021
	Battery technology scenarios	Xu, et al (2020)	https://www.nature.com/articles/s43246-020-00095-x
	Battery recycling	Argonne - Everbatt model (2020)	https://www.anl.gov/amd/everbatt

## Sheet: S2 BOM 
	Battery Material Composition, % by weight, Battery weight and pack specific energy
	Materials above the thick border indicate the 2% threshold and are included in the spatial/temporal analysis
	Active material includes - lithium, nickel, manganese, cobalt and phosphate (depending on the selected chemistry)
	Battery capacity (kWh)	84.1222
	Li-Ion Battery material	NMC111	NMC532	NMC622	NMC811	NMC955	NCA	LFP
	Active Material	0.381661	0.385592	0.360961	0.315383	0.315377	0.345775	0.359631
	Graphite/Carbon	0.201692	0.205658	0.220687	0.244386	0.244373	0.234261	0.191139
	Copper	0.0721035	0.0715964	0.0708136	0.0722737	0.0722688	0.0682166	0.0825933
	Wrought Aluminum	0.172555	0.173329	0.178451	0.184121	0.184113	0.180015	0.175153
	Binder	0.0181481	0.0120663	0.0118704	0.0221512	0.0221582	0.0118375	0.0112493
	Electrolyte: LiPF6	0.0138477	0.0131466	0.0136632	0.0138956	0.013906	0.0136149	0.017836
	Electrolyte: Ethylene Carbonate	0.0386579	0.0367005	0.0381426	0.0387915	0.0388032	0.0380363	0.0498076
	Electrolyte: Dimethyl Carbonate	0.0386579	0.0367005	0.0381426	0.0387915	0.0388032	0.0380363	0.0498076
	Plastic: Polypropylene	0.00659696	0.00788178	0.0063093	0.00764847	0.0076553	0.00597206	0.00796823
	Plastic: Polyethylene	0.00184258	0.00219474	0.00182318	0.00216055	0.00214208	0.00174185	0.0020969
	Plastic: Polyethylene Terephthalate	0.00188101	0.00183556	0.0018889	0.00196626	0.0019665	0.00188404	0.00202289
	Steel	0.00603123	0.00581746	0.00598905	0.00624277	0.00625066	0.00600761	0.00668542
	Thermal Insulation	0.00334624	0.00341719	0.00357985	0.00369086	0.00368719	0.00369699	0.00315769
	Coolant: Glycol	0.0260986	0.0270701	0.0294617	0.0297403	0.0297433	0.0318865	0.0269884
	Electronic Parts	0.0168805	0.0169942	0.0182169	0.0187579	0.018752	0.0190182	0.0138642
	Battery weight (kg)	328.61	314.09	293.3	284.75	277.586	281.31	405.35
	Pack Specific Energy (Wh/kg)	255.994	267.828	286.813	295.425	303.049	299.037	207.53
	Sources:
	[1] GREET 2021

## Sheet: S3 Materials Production
	Material Production per country
	Unit: metric ktons of material (metal content)
	Countries below the thick border indicate the 2% Production Cut-off
	Nickel
	Mining			Refining
	Country	Production	Share	Country	Production	Share
	Indonesia	1036.2	0.383433	China	806	0.323472		Sources:
	Philippines	323.325	0.119642	Indonesia	409	0.164144		[1] Nickel Mining: BGS World Mineral Production 2015-2019, Mine Production of Nickel (pg.50)
	Russia	226	0.0836285	Russia	226.3	0.090821		[2] Nickel Refining: BGS World Mineral Production 2015-2019, Smelter/refinery production of nickel (pg.51)
	New Caledonia	209.549	0.077541	Japan	182.7	0.073323
	Canada	180.904	0.0669413	Canada	124.736	0.0500603
	Australia	158.751	0.0587438	Australia	106.47	0.0427296
	China	104.674	0.0387333	Norway	92.132	0.0369753
	Brazil	55.7	0.0206111	Finland	90.151	0.0361803
	Guatemala	55	0.0203521	New Caledonia	87.921	0.0352853
	Cuba	45.3	0.0167627	Brazil	54.3	0.0217922
	South Africa	43.443	0.0160755	Korea (Rep. of)	41.067	0.0164814
	Colombia	40.571	0.0150128	Colombia	40.571	0.0162824
	Finland	38.53	0.0142575	United Kingdom	39.632	0.0159055
	Madagascar	33.733	0.0124825	South Africa	39.1	0.015692
	Papua New Guinea	33.091	0.0122449	Madagascar	33.733	0.0135381
	Dominican Republic	28.45	0.0105276	Guatemala	20.323	0.00815623
	Zimbabwe	16.279	0.00602384	Burma	16	0.00642128
	Burma	16	0.0059206	North Macedonia	15.3	0.00614035
	Greece	13.7	0.00506952	Cuba	14.8	0.00593968
	USA	13.494	0.00499329	Ukraine	14.2	0.00569889
	Turkey	11	0.00407041	Dominican Republic	13.355	0.00535976
	Ivory Coast	9.1	0.00336734	Greece	11.974	0.00480553
	Kosovo	3.314	0.0012263	France	6.9	0.00276918
	Albania	2.8	0.00103611	Kosovo	3.6	0.00144479
	Zambia	2.5	0.000925094	Austria	0.7	0.000280931
	Poland	0.72	0.000266427	Poland	0.7	0.000280931
	Norway	0.2	7.40075e-05	India	0.05	2.00665e-05
	Manganese
	Mining			Refining
	Country	Production	Share	Country	Production	Share
	South Africa	17009	0.300572	China	12.8679	0.568618		Sources:
	Gabon	7186	0.126987	India	2.0895	0.0923324		[1] Manganese Mining: BGS World Mineral Production 2015-2019, Production of Manganese Ore (pg.47)
	Australia	6649.43	0.117505	South Africa	1.08857	0.0481025		[2] Manganese Refining: Supply risks of lithium-ion battery materials: An entire supply chain estimation, Sun et al (2019)
	China	6500	0.114864	Japan	0.817654	0.0361311
	Ghana	5383.01	0.0951254	Korea	0.711941	0.0314598
	Brazil	3200	0.0565485	Gabon	0.61931	0.0273665
	India	2956.18	0.0522398	Russia	0.589686	0.0260575
	Ukraine	1854.24	0.032767	Malaysia	0.432889	0.0191288
	Ivory Coast	1200	0.0212057	USA	0.392673	0.0173518
	Malaysia	1130.75	0.0199819	Ukraine	0.392	0.017322
	Burma	982	0.0173533	Norway	0.339	0.01498
	Kazakhstan	970.1	0.017143	Brazil	0.27646	0.0122164
	Mexico	534.044	0.00943731	Germany	0.24483	0.0108188
	Georgia (a)	350	0.00618499	France	0.210905	0.00931964
	Iran (e)	130	0.00229728	Spain	0.187	0.0082633
	Zambia	100	0.00176714	Italy	0.155902	0.00688912
	Turkey	85	0.00150207	Australia	0.128572	0.00568145
	Morocco	80	0.00141371	Argentina	0.113	0.00499333
	Vietnam	76.106	0.0013449	Uruguay	0.0980916	0.00433455
	Romania	45	0.000795213	Singapore	0.0742893	0.00328276
	Peru	41.8	0.000738665	United Arab Emirates	0.0722298	0.00319175
	Oman	33	0.000583156	China Taiwan	0.0664018	0.00293421
	Namibia	32.145	0.000568047	Latvia	0.062367	0.00275592
	Egypt (c)	30	0.000530142	Poland	0.0580081	0.00256331
	Bolivia	17.1	0.000302181	Saudi Arabia	0.0569562	0.00251682
	Congo, Democratic Republic (b)	4.935	8.72084e-05	Mexico	0.0496111	0.00219226
	Thailand	4.8	8.48228e-05	Belgium	0.0403875	0.00178467
	Sudan	4	7.06856e-05	Netherlands	0.0360893	0.00159474
	Cobalt
	Mining			Refining
	Country	Production	Share	Country	Production	Share
	Congo	77.964	0.633154	China	86	0.632865		Sources:
	Philippines	6.7	0.0544114	Finland	12.526	0.0921775		[1] Cobalt Mining: BGS World Mineral Production 2015-2019, Mine Production of Cobalt (pg.16)
	Australia	5.693	0.0462334	Belgium	6.5	0.0478328		[2] Cobalt Refining: BGS World Mineral Production 2015-2019, Production of refined cobalt (pg.17)
	Russia	5.5	0.0446661	Canada	6.075	0.0447053
	Cuba	5.2	0.0422297	Japan	5.9	0.0434175
	Canada	5.132	0.0416775	Norway	4.354	0.0320406
	Madagascar	2.93	0.0237948	Australia	3.7	0.0272279
	Papua New Guinea	2.915	0.023673	Madagascar	2.9	0.0213408
	Morocco	2.397	0.0194663	Morocco	2.397	0.0176393
	China	2	0.0162422	Russia	2	0.0147178
	New Caledonia	1.703	0.0138302	Zambia	1.271	0.00935315
	Finland	1.454	0.0118081	New Caledonia	1.24	0.00912503
	Zambia	1.271	0.0103219	South Africa	1.027	0.00755758
	South Africa	1.027	0.00834037
	USA	0.5	0.00406055
	Zimbabwe	0.4	0.00324844
	Indonesia	0.35	0.00284239
	Lithium
	Mining			Refining
	Country	Production	Share	Country	Production	Share
	Australia	45	0.522648	China	10.8	0.342857		Sources:
	Chile	19.3	0.224158	Chile	9.8	0.311111		[1] Lithium Mining: USGS Mineral Commodity Sumaries 2020, Lithium (pg.99)
	China	10.8	0.125436	Australia	5.8	0.184127		[2] Lithium Refining: Supply risks of lithium-ion battery materials: An entire supply chain estimation, Sun et al (2019)
	Argentina	6.3	0.0731707	Argentina	3.6	0.114286
	Brazil	2.4	0.0278746	USA	1.1	0.0349206
	Zimbabwe	1.2	0.0139373	Portugal	0.2	0.00634921
	Portugal	0.9	0.010453	Brazil	0.2	0.00634921
	Canada	0.2	0.00232288
	Graphite Production
	Country	Production	Share
	China	700	0.618195		Sources:
	Mozambique	113.803	0.100504		[1] Graphite: BGS World Mineral Production 2015-2019, Production of Graphite (pg.29)
	Brazil	96	0.0847811
	Madagascar	53.4	0.0471595
	Korea, Dem. P.R. of	40	0.0353255
	India	32.936	0.029087
	Austria	20	0.0176627
	Turkey	16.8	0.0148367
	Russia	16.6	0.0146601
	Ukraine	15	0.013247
	Canada	11	0.0097145
	Norway	9.6	0.00847811
	Sri Lanka	3.7	0.0032676
	Mexico	3.182	0.00281014
	Germany	0.207	0.000182809
	Zimbabwe	0.1	8.83136e-05
	Aluminium
	Bauxite Mining			Alumina Refining			Primary Aluminium
	Country	Production	Share	Country	Production	Share	Country	Production	Share
	Australia	105544	0.304106	China	71474.2	0.54493	China	35043.6	0.557574		Sources:
	Guinea	70173.3	0.202192	Australia	20239.2	0.154307	Russia	3637	0.0578678		[1] Bauxite: BGS World Mineral Production 2015-2019, Production of Bauxite (pg.2)
	China	62000	0.178642	Brazil	9170.8	0.0699195	India	3628.83	0.0577379		[2] Alumina: BGS World Mineral Production 2015-2019, Production of Alumina (pg.3)
	Brazil	31937.9	0.0920235	India	6706.5	0.0511313	Canada	2853.77	0.0454059		[3] Aluminium: BGS World Mineral Production 2015-2019, Production of Primary Aluminium(pg.4)
	India	22073.4	0.0636007	Russia	2755	0.0210045	United Arab Emirates	2600	0.0413682
	Indonesia	16592.7	0.0478091	Jamaica	2172.97	0.0165671	Australia	1569.59	0.0249735
	Jamaica	9022.29	0.0259961	Republic of Ireland	1860.97	0.0141883	Bahrain	1365.01	0.0217184
	Russia	5574	0.0160605	Saudi Arabia	1798.34	0.0137108	Norway	1300	0.0206841
	Saudi Arabia	4780.8	0.013775	Ukraine	1690	0.0128848	USA	1126.03	0.0179161
	Kazakhstan	3811.7	0.0109828	Spain	1595	0.0121605	Saudi Arabia	967	0.0153858
	Vietnam	3200	0.00922024	Canada	1522	0.011604	Malaysia	760	0.0120923
	Sierra Leone	1962.5	0.0056546	USA	1410	0.01075	South Africa	717	0.0114081
	Guyana	1919.75	0.00553142	Kazakhstan	1403.65	0.0107016	Ireland	689.995	0.0109784
	Greece	1492	0.00429894	Vietnam	1382.1	0.0105373	Brazil	650.2	0.0103452
	Solomon Islands	1234	0.00355556	Indonesia	1148.42	0.00875574	Qatar	645	0.0102625
	Ghana	1116.33	0.00321652	United Arab Emirates	1100	0.00838656	Mozambique	569.002	0.00905331
	Bosnia & Herzegovina	1043.34	0.00300621	Germany	1000	0.00762415	Germany	507.934	0.00808167
	Malaysia	900.561	0.00259481	Greece	672.4	0.00512648	Argentina	438.2	0.00697214
	Iran	805.2	0.00232004	France	500	0.00381207	Oman	391	0.00622115
	Montenegro	774.725	0.00223224	Romania	460.911	0.00351405	France	390	0.00620523
	Turkey	700	0.00201693	Guinea	368	0.00280569	New Zealand	351	0.00558471
	USA	154.87	0.000446231	Turkey	260	0.00198228	Romania	280.326	0.00446023
	Pakistan	93.308	0.000268851	Iran	233.267	0.00177846	Iran	275.717	0.00438689
	France	70	0.000201693	Bosnia & Herzegovina	213.518	0.00162789	Kazakhstan	264.9	0.00421479
	Venezuela	50	0.000144066	Japan	25	0.000190604	Egypt	260	0.00413682
	Croatia	14.342	4.1324e-05				Indonesia	250.393	0.00398397
	Colombia	13.533	3.8993e-05				Spain	230	0.0036595
	Mozambique	8.024	2.31198e-05				Greece	182.1	0.00289737
							Slovakia	174.794	0.00278112
							Sweden	120	0.0019093
							Takikistan	100.8	0.00160381
							Netherlands	81.1	0.00129037
							Turkey	78.1	0.00124264
							Slovenia	68.255	0.001086
							Bosnia & Herzegovina	67.69	0.00107701
							Cameroon	54	0.000859186
							Ghana	43.2	0.000687349
							United Kingdom	39.4	0.000626888
							Montenegro	36.522	0.000581096
							Azerbaijan	32.693	0.000520174
							Venezuela	10	0.000159109
	Copper
	Copper Mining			Copper Smelting			Copper Refining
	Country	Production	Share	Country	Production	Share	Country	Production	Share
	Chile	5787.4	0.279898	China	7082.7	0.434415	China	9784.24	0.405282		Sources:
	Peru	2455.44	0.118753	Japan	1169.66	0.071741	Chile	2269.1	0.0939906		[1] Copper Mining: BGS World Mineral Production 2015-2019, Mine Production of Copper (pg.18)
	China	1683.7	0.0814295	Chile	1011.2	0.0620216	Japan	1495.36	0.0619407		[2] Copper Smelting: BGS World Mineral Production 2015-2019, Smelter Production of Copper (pg.19)
	Congo, Democratic Republic	1420.39	0.0686947	Russia	790.5	0.0484851	Congo, Democratic Republic	1160.22	0.0480587		[3] Copper Refining: BGS World Mineral Production 2015-2019, Production of Refined Copper (pg.20)
	USA	1260	0.0609379	Zambia (a)	638.5	0.0391622	USA	1030	0.0426646
	Australia	934.055	0.0451741	Korea (Rep. of)	520	0.031894	Russia	1028	0.0425818
	Russia	813.6	0.0393485	Poland	489.242	0.0300075	Korea (Rep. of)	659	0.0272971
	Zambia	797.518	0.0385707	USA	466	0.028582	Germany	629.7	0.0260834
	Mexico	768.542	0.0371693	Australia	401.277	0.0246122	Poland	565.588	0.0234278
	Kazakhstan	608	0.029405	India	342.3	0.0209949	Kazakhstan	477.011	0.0197587
	Canada	560.781	0.0271213	Kazakhstan	295	0.0180937	Mexico	428	0.0177286
	Poland	449	0.0217152	Peru	294.315	0.0180517	Australia	425.679	0.0176325
	Brazil	363.3	0.0175704	Canada	290	0.0177871	India (a)	407.243	0.0168688
	Indonesia	351	0.0169756	Germany	288.6	0.0177012	Spain	386.7	0.0160179
	Iran	310	0.0149927	Mexico	277.654	0.0170298	Belgium	356.6	0.0147711
	Mongolia	297.5	0.0143881	Bulgaria	255.2	0.0156526	Peru	307.862	0.0127522
	Burma	219	0.0105916	Indonesia	246.1	0.0150945	Canada	281.176	0.0116469
	Spain	170.556	0.00824867	Spain	245.8	0.0150761	Zambia	264.5	0.0109561
	Panama	147.48	0.00713264	Philippines	217.8	0.0133587	Indonesia	257.977	0.0106859
	Uzbekistan	141	0.00681924	Iran	201.1	0.0123344	Iran (b)	250.13	0.0103609
	Laos	140.935	0.0068161	Uzbekistan	147.3	0.0090346	Burma	218	0.00902999
	Papua New Guinea	99.398	0.00480723	Sweden	135.9	0.00833539	Philippines	217.3	0.00900099
	Sweden	99.332	0.00480404	Finland	120.369	0.0073828	Bulgaria	207.196	0.00858246
	Armenia	91.198	0.00441065	Brazil	110.9	0.00680202	Sweden	201.345	0.0083401
	Turkey	73.5	0.00355471	Serbia	82.4	0.00505398	Brazil	174	0.00720742
	Philippines	71.892	0.00347694	Turkey	46	0.0028214	Austria	128.2	0.0053103
	Bulgaria	70.927	0.00343027	Namibia	45.953	0.00281851	Turkey	116	0.00480495
	Saudi Arabia	67.3	0.00325486	South Africa	26	0.0015947	Uzbekistan	100	0.0041422
	South Africa	52.501	0.00253913	Norway	21.962	0.00134703	Serbia	74	0.00306523
	Serbia	44	0.00212799	Vietnam	19.2	0.00117763	Laos	71.651	0.00296792
	Portugal	41.553	0.00200965	Pakistan	13.049	0.000800356	South Africa	35.6	0.00147462
	Morocco	34	0.00164436	Tanzania	10	0.000613347	Norway	21.962	0.000909709
	Finland	32.592	0.00157626	Congo, Democratic Republic	2	0.000122669	Ukraine	20.409	0.000845381
	Vietnam	30.551	0.00147755				Vietnam	19.2	0.000795302
	India (a)	30.466	0.00147344				Namibia	15.743	0.000652106
	Mauritania	29.62	0.00143252				Argentina	14	0.000579907
	Namibia	16.108	0.000779038				Finland	13.009	0.000538858
	Eritrea	16.008	0.000774202				Mongolia	11.76	0.000487122
	Pakistan	13.049	0.000631094				Italy	9.8	0.000405935
	Tanzania	10	0.000483634				Egypt	4	0.000165688
	Romania	9.2	0.000444943				Bolivia	3.1	0.000128408
	Zimbabwe	8.7	0.000420762				North Macedonia	0.719	2.97824e-05
	Tajikistan	8.5	0.000411089				Cyprus	0.703	2.91196e-05
	Colombia	7.641	0.000369545
	North Macedonia	7.1	0.00034338
	Kyrgyzstan	7	0.000338544
	Ecuador	6.1	0.000295017
	Dominican Republic	6.047	0.000292454
	Bolivia	4.478	0.000216571
	Albania	3	0.00014509
	Azerbaijan	2.21	0.000106883
	Korea, Dem. P.R. of	2	9.67268e-05
	Georgia	0.9	4.35271e-05
	Cyprus	0.703	3.39995e-05
	Slovakia	0.017	8.22178e-07
	Phosphate Production
	Country	Production	Share
	China	93324	0.411224				Sources:
	Morocco	35300	0.155546				[1] Phosphate: BGS World Mineral Production 2015-2019, Phosphate Rock production (pg.57)
	USA	23300	0.102669
	Russia	13800	0.0608084
	Peru	11091.5	0.0488737
	Jordan	9223.35	0.0406418
	Saudi Arabia	6200	0.0273197
	Brazil	5300	0.023354
	Vietman	4651.63	0.020497
	Tunisia	4108.8	0.0181051
	Israel	2649.8	0.0116761
	Senegal	2391.9	0.0105397
	Syria	2000	0.00881282
	Kazakhstan	1830	0.00806373
	South Africa	1825.72	0.00804486
	India	1441.63	0.00635242
	Algeria	1338.4	0.00589754
	Egypt	1300	0.00572833
	Finland	994.572	0.00438249
	Iran	866	0.00381595
	Mexico	830	0.00365732
	Australia	720.615	0.00317532
	Togo	703.573	0.00310023
	Uzbekistan	700	0.00308449
	Christmas Island	486	0.00214151
	Iraq	140	0.000616897
	Pakistan	83.044	0.000365926
	Nauru	81.5	0.000359122
	Colombia	77.907	0.00034329
	Venezuela	70	0.000308449
	Sri Lanka	47.438	0.000209031
	Mali	46	0.000202695
	Zimbabwe	9	3.96577e-05
	Chile	3.405	1.50038e-05
	Philippines	3	1.32192e-05
	Malawi	1.753	7.72443e-06
	Burkina Faso	1	4.40641e-06
	Laos	0.635	2.79807e-06

## Sheet: S4 Electricity Mix
	Electricity mix of countries in LIB supply chain
	Reference Year: 2020
		Argentina	Australia	Bahrain	Belgium	Brazil	Canada	Chile	China	Cote d'lvoire	Cuba	DRC	Finland	Gabon	Germany	Ghana	Guatemala	Guinea	Hungary	India	Indonesia	Iran	Jamaica	Japan	Jordan	Kazakhstan	Korea	Madagascar	Malaysia	Mexico	Morocco	Mozambique	New Caledonia	Norway	Papua New Guinea	Peru	Philippines	Poland	Qatar	Russia	Saudi Arabia	South Africa	United Arab Emirates	United States	Ukraine	Vietnam	Zambia	Zimbabwe
	Coal	0.0136139	0.548771	0	0.0207278	0.0282341	0.0487037	0.311395	0.641303	0	0	0	0.079613	0	0.25458	0	0.153987	0	0.109982	0.724594	0.627841	0.0020245	0	0.303892	0	0.695448	0.38655	0.331968	0.45337	0.0264318	0.679174	0	0.138	0.00117558	0	0.00105802	0.548715	0.692844	0	0.161954	0	0.876989	0	0.200327	0.301369	0.499132	0.125016	0.4389
	Natural gas	0.608874	0.208222	0.999932	0.29974	0.0860658	0.110605	0.17979	0.0279856	0.689683	0.126548	0.000189	0.0536942	0.503472	0.171074	0.587907	0.000477479	0.568472	0.259907	0.0423894	0.176325	0.727884	0.107678	0.377343	0.813098	0.1995	0.258204	0	0.374764	0.63415	0.0863291	0.164236	0	0.00852136	0.06	0.348807	0.211884	0.106317	1	0.428294	0.564003	0	0.983404	0.392689	0.0791682	0.178582	0	0
	Oil	0.0463688	0.0170037	6.76911e-05	0.000994575	0.0172827	0.00801404	0.0372384	0.00138478	0.000810227	0.837076	0.0004725	0.00385809	0.0998264	0.00843134	0.0392614	0.0999523	0.00735518	0.00120261	0.00305531	0.0251492	0.15324	0.768287	0.04691	0.0435785	0.00058548	0.0108079	0.11645	0.00614771	0.0992611	0.0172009	0	0.724	0.00142239	0.76	0.0127529	0.0355636	0.0119924	0	0.00753471	0.434874	0.00076005	0.00700756	0.00851568	0.00310146	0.00929734	0.0211769	0.00520225
	Nuclear	0.0738796	0	0	0.389184	0.0226224	0.153245	0	0.0469645	0	0	0	0.337815	0	0.110623	0	0	0	0.459713	0.02671	0	0.0213434	0	0.0375854	0	0	0.273198	0	0	0.0316285	0	0	0	0	0	0	0	0	0	0.198906	0	0.051675	0	0.193583	0.53592	0	0	0
	Hydro	0.167411	0.0571314	0	0.0149073	0.638003	0.600343	0.253082	0.171171	0.301945	0.00700643	0.995842	0.229977	0.391059	0.0427444	0.36994	0.472227	0.343274	0.0069866	0.103682	0.0675296	0.0923946	0.0406633	0.0855884	0.000864844	0.0966042	0.0121911	0.550996	0.154426	0.0780726	0.0322049	0.835644	0.138	0.919638	0.03	0.577377	0.0760656	0.0185902	0	0.197363	0	0.0229268	0	0.0739151	0.0526545	0.277773	0.843911	0.536044
	Biofuels	0.0156288	0.0126406	0	0.0488698	0.0945623	0.0153946	0.0549046	0.0146134	0.00594166	0.0213072	0.0025515	0.159487	0.00477431	0.0768924	0	0.204998	0	0.0568663	0.019438	0.047077	6.76884e-05	0.00431622	0.0216442	0.000192188	9.29333e-06	0.013564	0	0.00793101	0.00673095	0	0	0	0.000188353	0	0.0107503	0.0045592	0.0513509	0	8.47528e-05	0	0.00184584	0	0.0124864	0.00270059	0.0119399	0	0.0198535
	Wind	0.0649439	0.0769144	0	0.145468	0.0918401	0.0563292	0.0674885	0.0604196	0	0.00100777	0	0.115134	0	0.225028	0	0.0249085	0	0.018755	0.041061	0.0016419	0.00170759	0.0686052	0.00839347	0.042041	0.00428423	0.00537752	0.000586166	0	0.0573557	0.11464	0	0	0.0643714	0	0.0342345	0.00987668	0.100042	0	0.00104836	0	0.0247935	7.35316e-06	0.080288	0.0135874	0.00303329	0	0
	Solar pv	0.00928066	0.0793015	0	0.0561935	0.0173052	0.00667837	0.0930838	0.0345864	0.00162045	0.00705442	0.000945001	0.00371305	0.000868056	0.0869423	0.00289135	0.0175076	0	0.0701523	0.038079	0.000340182	0.00133838	0.0104498	0.0762765	0.100226	0.00356864	0.0311224	0	0.0033613	0.0393842	0.00948672	0.000120055	0	0.000175363	0.075	0.0150201	0.0118103	0.0126003	0	0.00171532	0.00112311	0.0150465	0.00786788	0.0274415	0.0114986	0.0202416	0.00989576	0
	Geothermal	0	0	0	0	0	0	0.00301768	1.6029e-05	0	0	0	0	0	0.000372855	0	0.025943	0	0.000458138	0	0.054023	0	0	0.00276808	0	0	0	0	0	0.013162	0	0	0	0	0.075	0	0.101336	0	0	0.000387836	0	0	0	0.00453674	0	0	0	0
	Solar thermal	0	1.50842e-05	0	0	0	0	0	0.000168881	0	0	0	0	0	0	0	0	0	0	0	0	0	0	0	0	0	0	0	0	0	0.0284602	0	0	0	0	0	0	0	0	0	0	0.00596347	0.00171329	0.0010326	0	0	0	0
	Tide	0	0	0	0	0	0	0	1.53878e-06	0	0	0	0	0	0	0	0	0	0	0	0	0	0	0	0	0	0.000779425	0	0	0	0	0	0	0	0	0	0	0	0	0	0	0	0	0	0	0	0	0
	Other sources	0	0	0	0.00362794	0.000431424	0.000191925	0	0	0	0	0	0.00377107	0	0.0020172	0	0	0	0.00432367	0	0	0	0	0.0180973	0	0	0.00620299	0	0	0.0133978	0.0325045	0	0	0.00187704	0	0	0	0.00207683	0	0	0	0	0	0.00110902	0	0	0	0
	Waste	0	0	0	0.0202871	0.00365261	0.000494636	0	0.00138478	0	0	0	0.0129377	0	0.0212957	0	0	0	0.0116539	0.000990709	7.28962e-05	0	0	0.0215016	0	0	0.00200229	0	0	0.000425051	0	0	0	0.00263045	0	0	0.000189572	0.00418532	0	0.00271209	0	0	0	0.00407536	0	0	0	0
	T&D loss	0.15	0.05	0.04	0.05	0.16	0.09	0.07	0.05	0.14	0.15	0.21	0.04	0.28	0.04	0.23	0.09	0	0.12	0.19	0.09	0.13	0.27	0.04	0.11	0.07	0.03	0	0.06	0.14	0.15	0.15	0.07	0.06	0	0.11	0.09	0.06	0.06	0.1	0.07	0.08	0.07	0.06	0.11	0.09	0.15	0.16
	Sources:
	[1] Electricity mix: IEA Data and Statistics
	https://www.iea.org/data-and-statistics/data-tables
	[2] Electricity T&D losses: The World Data Bank
	https://data.worldbank.org/indicator/EG.ELC.LOSS.ZS

## Sheet: S5 Electricity EF
	Electricity generation environmental impacts per kWh in 2020
	Greenhouse gas emission in kg CO2eq/kWh
	Primary Energy Demand MJ/kWh
	Country	GHG	PED
	Australia	0.790236	11.1386
	Argentina	0.472244	10.9501
	Bahrain	0.538767	10.5479
	Belgium	0.222701	10.8197
	Brazil	0.17224	6.65431
	Canada	0.168183	7.56101
	Chile	0.537638	8.51248
	China	0.842261	11.2973
	Cote d'lvoire	0.428906	9.50888
	Cuba	0.974387	21.2127
	DRC	0.0449977	4.88604
	Finland	0.167081	8.75561
	Gabon	0.507281	10.931
	Germany	0.411871	8.51009
	Ghana	0.458106	10.2389
	Guatemala	0.329344	6.35534
	Guinea	0.312568	7.17108
	Hungary	0.313264	12.8324
	India	0.946664	11.4558
	Indonesia	1.16129	13.258
	Iran	0.598798	11.4747
	Jamaica	1.03655	15.316
	Japan	0.613512	10.0581
	Jordan	0.529564	10.6728
	Kazakhstan	0.868505	10.432
	Korea	0.584922	11.4499
	Madagascar	0.458833	7.04527
	Malaysia	0.705133	9.83784
	Mexico	0.52906	10.2605
	Morocco	0.883014	10.4238
	Mozambique	0.134017	5.74664
	New Caledonia	0.858697	11.8265
	Norway	0.0315926	5.38227
	Papua New Guinea	0.733483	11.2152
	Peru	0.244033	6.95347
	Philippines	0.774738	10.4801
	Poland	0.81724	9.58853
	Qatar	0.550202	10.7722
	Russia	0.767832	16.3865
	Saudi Arabia	0.737398	11.9749
	South Africa	1.00952	15.4187
	United Arab Emirates	0.554666	10.8484
	United States	0.451634	10.4732
	Ukraine	0.401156	13.6238
	Vietnam	0.678024	9.19927
	Zambia	0.205058	5.67374
	Zimbabwe	0.557613	8.0748

## Sheet: S6 Future Electricity Mix 
	Future electricity mix of countries in LIB supply chain 2030-2050
	Stated Policies Scenario (SPS)
	Country	Argentina			Australia			Bahrain			Belgium			Brazil			Canada			Chile			China			Cote d'lvoire			Cuba			D.R. Congo			Finland			Gabon			Germany			Ghana			Guatemala
	Energy Source	2030	2040	2050	2030	2040	2050	2030	2040	2050	2030	2040	2050	2030	2040	2050	2030	2040	2050	2030	2040	2050	2030	2040	2050	2030	2040	2050	2030	2040	2050	2030	2040	2050	2030	2040	2050	2030	2040	2050	2030	2040	2050	2030	2040	2050	2030	2040	2050
	Coal	0.022169	0.0160994	0.0105431	0.498328	0.470609	0.23876	0.00945946	0.0115694	0.0108399	0.044197	0.00966937	0.00444105	0.0208062	0.0152749	0.00934311	0.0125936	0	0.0117878	0.022169	0.0160994	0.0105431	0.517685	0.417914	0.267599	0	0	0	0	0	0.0105431	0	0	0	0.0385356	0.00500334	0	0	0	0.0878968	0.044197	0.00966937	0.00444105	0	0	0	0.022169	0.0160994	0.0105431
	Natural gas	0.152187	0.172033	0.11927	0.208291	0.11267	0.102566	0.678378	0.627767	0.597307	0.167341	0.137867	0.107007	0.0650195	0.0610998	0.0653443	0.182988	0.193188	0.103327	0.152187	0.172033	0.11927	0.0531551	0.0628743	0.0437245	0.411514	0.348186	0.40294	0.160151	0.181114	0.11927	0	0	0	0.0655106	0.0833889	0.0924315	0.424176	0.348186	0.359494	0.167341	0.137867	0.107007	0.424176	0.358219	0.359494	0.152187	0.172033	0.11927
	Oil	0.0473337	0.0317387	0.0208233	0.0170256	0.00583692	0.00164199	0.183784	0.120724	0.0539247	0.00573549	0.00311915	0.00177969	0.00650195	0.00509165	0.0031201	0.00328396	0.00329332	0.00134384	0.0473337	0.0317387	0.0208233	0.000502412	0.000249501	0.000144092	0.0692964	0.0420115	0	0.0498108	0.033414	0.0208233	0	0	0	0.00192678	0.00333556	0	0.0714286	0.0420115	0.0199264	0.00573549	0.00311915	0.00177969	0.0714286	0.043222	0.0199264	0.0473337	0.0317387	0.0208233
	coal with CCUS	0	0	0.000177167	0	0	0.00401213	0	0	0.000182153	0	0	7.46274e-05	0	0	0.000157002	0	0	0.000198083	0	0	0.000177167	0	0	0.00449674	0	0	0.00165552	0	0	0.000177167	0	0	0.00277279	0	0	7.63775e-05	0	0	0.00147702	0	0	7.46274e-05	0	0	0.00147702	0	0	0.000177167
	natural gas with CCUS	0	0	0.00018419	0	0	0.000158394	0	0	0.000922428	0	0	0.000165252	0	0	0.000100912	0	0	0.000626775	0	0	0.00018419	0	0	6.75242e-05	0	0	0.000622264	0	0	0.00018419	0	0	0.00104221	0	0	0.000169127	0	0	0.00055517	0	0	0.000165252	0	0	0.00055517	0	0	0.00018419
	Nuclear	0.0215698	0.0340386	0.0342028	0	0.0697482	0.081199	0.0331081	0.0382294	0.0364867	0.195682	0.165003	0.156242	0.0338101	0.0478615	0.0411671	0.0892356	0.0960618	0.132672	0.0215698	0.0340386	0.0342028	0.0651125	0.0800067	0.0992837	0.0298507	0.0280076	0.0251869	0	0	0.0342028	0	0	0.0421848	0.223507	0.176451	0.159907	0	0.0280076	0.0224711	0.195682	0.165003	0.156242	0	0	0.0224711	0.0215698	0.0340386	0.0342028
	Hydro	0.534452	0.49816	0.382557	0.0567659	0.126408	0.0772076	0.0182432	0.0176056	0.00920476	0.129217	0.125078	0.0835328	0.586476	0.563136	0.403917	0.595609	0.588988	0.118973	0.534452	0.49816	0.382557	0.13957	0.130406	0.0881523	0.235608	0.205602	0.12794	0.562421	0.524455	0.382557	0.481481	0.353392	0.214283	0.147592	0.133756	0.0854918	0.242857	0.205602	0.114145	0.129217	0.125078	0.0835328	0.242857	0.211526	0.114145	0.534452	0.49816	0.382557
	Biofuels	0.0587178	0.0538178	0.043532	0.0124625	0.0305407	0.023059	0.00472973	0.0120724	0.0066483	0.0755735	0.0776669	0.0546345	0.0884265	0.0773931	0.0584704	0.0131149	0.0138737	0.0195805	0.0587178	0.0538178	0.043532	0.0290394	0.0324351	0.0230944	0.0202559	0.0254615	0.0166885	0.0617907	0.0566586	0.043532	0.0413943	0.0437637	0.0279512	0.0863198	0.0830554	0.0559158	0.0208791	0.0254615	0.0148891	0.0755735	0.0776669	0.0546345	0.0208791	0.0261952	0.0148891	0.0587178	0.0538178	0.043532
	Wind	0.101258	0.110856	0.200622	0.0861783	0.0806556	0.191562	0.0168919	0.0482897	0.0991982	0.260121	0.336245	0.410927	0.130039	0.141548	0.23328	0.0762214	0.0765115	0.289109	0.101258	0.110856	0.200622	0.0983722	0.128493	0.213761	0.0842217	0.109484	0.155128	0.106557	0.116707	0.200622	0.172113	0.188184	0.25982	0.29711	0.359573	0.420563	0.0868132	0.109484	0.138402	0.260121	0.336245	0.410927	0.0868132	0.112639	0.138402	0.101258	0.110856	0.200622
	Solar pv	0.0563212	0.0722171	0.176629	0.120934	0.0979895	0.271806	0.0486486	0.104628	0.169131	0.115047	0.127261	0.162865	0.0676203	0.0855397	0.181558	0.0138387	0.0142096	0.308327	0.0563212	0.0722171	0.176629	0.0948553	0.143214	0.255115	0.100213	0.172502	0.211799	0.0592686	0.0760291	0.176629	0.204793	0.296499	0.354736	0.131407	0.136091	0.166685	0.103297	0.172502	0.188962	0.115047	0.127261	0.162865	0.103297	0.177472	0.188962	0.0563212	0.0722171	0.176629
	Geothermal	0.00479329	0.00781969	0.00746124	0	0.00430399	0.00458941	0	0	0	0.00303644	0.00436681	0.00362356	0	0	0	0.0131149	0.0138737	0.00852825	0.00479329	0.00781969	0.00746124	0.000200965	0.000998004	0.00083823	0.0405117	0.0477403	0.0369112	0	0.00823245	0.00746124	0.0827887	0.0820569	0.0618216	0.00346821	0.00466978	0.00370853	0.0417582	0.0477403	0.0329313	0.00303644	0.00436681	0.00362356	0.0417582	0.0491159	0.0329313	0.00479329	0.00781969	0.00746124
	Solar thermal	0.00119832	0.00321987	0.00399694	1.44949e-05	0.00106126	0.00276691	0.00675676	0.0191147	0.0161544	0.00269906	0.00561447	0.00606104	0.00130039	0.00305499	0.00354202	0	0	0.00392948	0.00119832	0.00321987	0.00399694	0.00140675	0.00324351	0.00354417	0.00852878	0.0210057	0.021129	0	0.00338983	0.00399694	0.0174292	0.036105	0.0353884	0.00308285	0.006004	0.00620318	0.00879121	0.0210057	0.0188508	0.00269906	0.00561447	0.00606104	0.00879121	0.021611	0.0188508	0.00119832	0.00321987	0.00399694
	Tide	0	0	0	0	0.000176876	0.000671166	0	0	0	0.00134953	0.00810979	0.0086463	0	0	0	0	0	0.00159796	0	0	0	0.000100482	0.000166334	0.000179499	0	0	0	0	0	0	0	0	0	0.00154143	0.00867245	0.00884906	0	0	0	0.00134953	0.00810979	0.0086463	0	0	0	0	0	0
	Sustainable Development Scenario (SDS)
	Country	Argentina			Australia			Bahrain			Belgium			Brazil			Canada			Chile			China			Cote d'lvoire			Cuba			D.R. Congo			Finland			Gabon			Germany			Ghana			Guatemala
	Energy Source	2030	2040	2050	2030	2040	2050	2030	2040	2050	2030	2040	2050	2030	2040	2050	2030	2040	2050	2030	2040	2050	2030	2040	2050	2030	2040	2050	2030	2040	2050	2030	2040	2050	2030	2040	2050	2030	2040	2050	2030	2040	2050	2030	2040	2050	2030	2040	2050
	Coal	0.00316857	0.000490677	0	0.278782	0.0900121	0.0014333	0.00720981	0.00495295	7.75086e-05	0.0107868	0.00857071	0.000159872	0	0	0	0.0143349	0.00815406	0.000228529	0.00316857	0.000490677	0	0.347322	0.130673	0.00198623	0	0	0.000443709	0	0.000490677	0	0	0	0	0.00512996	0.00883576	0.000159872	0	0	0.000443709	0.0107868	0.00857071	0.000159872	0	0	0.000443709	0.00316857	0.000490677	0
	Natural gas	0.107731	0.0490677	0.0250499	0.135826	0.106826	0.0367561	0.607066	0.330362	0.0785151	0.142766	0.0804134	0.00619723	0.0380282	0.00698487	0.0185634	0.302943	0.0948994	0.0245719	0.107731	0.0490677	0.0250499	0.0625738	0.0623687	0.0357765	0.308719	0.118136	0.0565656	0.110605	0.0490677	0.0250499	0	0	0	0.0854993	0.0519751	0.00619723	0.308719	0.118136	0.0565656	0.142766	0.0804134	0.00619723	0.308719	0.118136	0.0565656	0.107731	0.0490677	0.0250499
	Oil	0.0114068	0.00490677	0.00223989	0.00531549	0.00246677	0.00104527	0.0857967	0.030213	0.00982138	0.00444162	0.0012604	0.000581171	0.00422535	0	0	0.00210245	0.000346981	0.000130314	0.0114068	0.00490677	0.00223989	0.000643984	9.13159e-05	3.91348e-05	0.066726	0.031614	0.0118632	0.0117111	0.00490677	0.00223989	0	0	0	0.00170999	0.00129938	0.000581171	0.066726	0.031614	0.0118632	0.00444162	0.0012604	0.000581171	0.066726	0.031614	0.0118632	0.0114068	0.00490677	0.00223989
	coal with CCUS	0	0	0	0	0	0.0356961	0	0	0.00193033	0	0	0.00398158	0	0	0	0	0	0.00569145	0	0	0	0	0	0.0494665	0	0	0.0110505	0	0	0	0	0	0.0118678	0	0	0.00398158	0	0	0.0110505	0	0	0.00398158	0	0	0.0110505	0	0	0
	natural gas with CCUS	0	0	0.00926757	0	0	0.0135985	0	0	0.0290479	0	0	0.00229276	0	0	0.00686781	0	0	0.00909075	0	0	0.00926757	0	0	0.0132361	0	0	0.0209273	0	0	0.00926757	0	0	0.0224752	0	0	0.00229276	0	0	0.0209273	0	0	0.00229276	0	0	0.0209273	0	0	0.00926757
	Nuclear	0.0228137	0.0402355	0.0307261	0.0873616	0.103	0.0858878	0.0288392	0.0658742	0.0424515	0.195114	0.158558	0.12942	0.0366197	0.0547148	0.0395597	0.169343	0.14313	0.104238	0.0228137	0.0402355	0.0307261	0.0847912	0.110401	0.101093	0	0	0.0266961	0	0.0402355	0.0307261	0.0383562	0.0519481	0.0286708	0.210328	0.163462	0.12942	0	0	0.0266961	0.195114	0.158558	0.12942	0	0	0.0266961	0.0228137	0.0402355	0.0307261
	Hydro	0.574778	0.544652	0.319679	0.15121	0.152437	0.0830528	0.0252343	0.021793	0.00910877	0.124683	0.104109	0.0617232	0.612676	0.587893	0.343297	0.153096	0.148855	0.0718808	0.574778	0.544652	0.319679	0.161747	0.155328	0.0855918	0.236655	0.23239	0.112126	0.590111	0.544652	0.319679	0.364384	0.259122	0.120419	0.134405	0.107328	0.0617232	0.236655	0.23239	0.112126	0.124683	0.104109	0.0617232	0.236655	0.23239	0.112126	0.574778	0.544652	0.319679
	Biofuels	0.0627376	0.0613346	0.0412315	0.0396473	0.0545207	0.0340216	0.00937275	0.0153541	0.00735016	0.0815355	0.0819259	0.0556301	0.0929577	0.0779977	0.0521653	0.0273318	0.045975	0.0254272	0.0627376	0.0613346	0.0412315	0.0362778	0.0495845	0.0312936	0.022242	0.0343871	0.0190025	0.0644112	0.0613346	0.0412315	0.0342466	0.0383426	0.0204081	0.0878933	0.0844595	0.0556301	0.022242	0.0343871	0.0190025	0.0815355	0.0819259	0.0556301	0.022242	0.0343871	0.0190025	0.0627376	0.0613346	0.0412315
	Biofuels with BECCS	0	0	0.00764311	0	0	0.0063066	0	0	0.0013625	0	0	0.0103122	0	0	0.0096699	0	0	0.00471346	0	0	0.00764311	0	0	0.00580091	0	0	0.0035225	0	0	0.00764311	0	0	0.00378305	0	0	0.0103122	0	0	0.0035225	0	0	0.0103122	0	0	0.0035225	0	0	0.00764311
	Wind	0.115336	0.148184	0.333198	0.130511	0.196285	0.300265	0.0987743	0.212977	0.2963	0.290926	0.392992	0.560339	0.140845	0.164144	0.33249	0.178899	0.265267	0.371334	0.115336	0.148184	0.333198	0.14597	0.206009	0.295331	0.120996	0.148087	0.224322	0.118412	0.148184	0.333198	0.186301	0.165121	0.240914	0.313611	0.405146	0.560339	0.120996	0.148087	0.224322	0.290926	0.392992	0.560339	0.120996	0.148087	0.224322	0.115336	0.148184	0.333198
	Solar pv	0.0893536	0.126595	0.211491	0.159402	0.266865	0.381023	0.118962	0.202576	0.447462	0.140863	0.150239	0.150749	0.0732394	0.103609	0.193089	0.137232	0.254337	0.355315	0.0893536	0.126595	0.211491	0.157347	0.271573	0.368536	0.181495	0.330006	0.441598	0.0917372	0.126595	0.211491	0.279452	0.367965	0.474262	0.151847	0.154886	0.150749	0.181495	0.330006	0.441598	0.140863	0.150239	0.150749	0.181495	0.330006	0.441598	0.0893536	0.126595	0.211491
	Geothermal	0.00887199	0.015211	0.0108766	0.0090676	0.0139448	0.00925586	0	0	0	0.00317259	0.00453743	0.00327725	0	0	0	0.00821865	0.0126648	0.00745053	0.00887199	0.015211	0.0108766	0.000536653	0.00155237	0.00104211	0.0382562	0.0482529	0.0283628	0.00910865	0.015211	0.0108766	0.0589041	0.0538033	0.0304607	0.00341997	0.00467775	0.00327725	0.0382562	0.0482529	0.0283628	0.00317259	0.00453743	0.00327725	0.0382562	0.0482529	0.0283628	0.00887199	0.015211	0.0108766
	Solar thermal	0.00380228	0.00883219	0.00819437	0.00256394	0.0127366	0.0109691	0.0187455	0.115899	0.0765727	0.00412437	0.00857071	0.00803209	0.00140845	0.00465658	0.00429823	0.00611621	0.0241152	0.0184074	0.00380228	0.00883219	0.00819437	0.0027906	0.0123276	0.0107377	0.024911	0.0565724	0.0431462	0.00390371	0.00883219	0.00819437	0.0383562	0.0630798	0.0463376	0.00444596	0.00883576	0.00803209	0.024911	0.0565724	0.0431462	0.00412437	0.00857071	0.00803209	0.024911	0.0565724	0.0431462	0.00380228	0.00883219	0.00819437
	Tide	0	0.000490677	0.000402157	0.000312676	0.000906162	0.000689406	0	0	0	0.00158629	0.00882279	0.00730417	0	0	0	0.000382263	0.00225538	0.0015208	0	0.000490677	0.000402157	0	9.13159e-05	7.02639e-05	0	0.000554631	0.000373676	0	0.000490677	0.000402157	0	0.000618429	0.000401316	0.00170999	0.00909563	0.00730417	0	0.000554631	0.000373676	0.00158629	0.00882279	0.00730417	0	0.000554631	0.000373676	0	0.000490677	0.000402157
	Sources:
	[1] IEA World Energy Outlook 2020 - for 2030 & 2040. Annexes from pg. 344
	https://www.iea.org/reports/world-energy-outlook-2020
	[2] IEA World Energy Outlook 2021 - for 2050. Annexes from pg. 307
	https://www.iea.org/reports/world-energy-outlook-2021
[truncated: 90 more columns]

## Sheet: S7 Future Elect. EF
	Future Emission Factor of electricity generation
	Emissions in kg CO2eq/ kWh
	SPS = Stated Policies Scenario
	SDS = Sustainable Development Scenario
	Stated Policies Scenario
	Year	Australia	Argentina	Bahrain	Belgium	Brazil	Canada	Chile	China	Cote d'lvoire	Cuba	DRC	Finland	Gabon	Germany	Ghana	Guatemala	Guinea	Hungary	India	Indonesia	Iran	Jamaica	Japan	Jordan	Kazakhstan	Korea	Madagascar	Malaysia	Mexico	Morocco	Mozambique	New Caledonia	Norway	Peru	Philippines	Poland	Qatar	Russia	Saudi Arabia	South Africa	United Arab Emirates	United Kingdom	United States	Ukraine	Vietnam	Zambia	Zimbabwe
	2020	0.750724	0.472244	0.538767	0.222701	0.17224	0.168183	0.537638	0.842261	0.428906	0.974387	0.0449977	0.167081	0.507281	0.411871	0.458106	0.329344	0.312568	0.313264	0.946664	1.16129	0.598798	1.03655	0.613512	0.529564	0.868505	0.584922	0.458833	0.705133	0.52906	0.883014	0.134017	0.858697	0.031644	0.244033	0.774738	0.81724	0.550202	0.767832	0.737398	1.00952	0.554666	0.231941	0.451634	0.401156	0.678024	0.205058	0.557613
	2021	0.749159	0.446641	0.540553	0.218748	0.169183	0.167703	0.504635	0.828984	0.421254	0.896508	0.0440314	0.16262	0.499101	0.38881	0.451641	0.316295	0.311608	0.301711	0.926314	1.13669	0.595896	0.95768	0.597269	0.5286	0.826334	0.585308	0.456822	0.698703	0.513228	0.849368	0.151949	0.832989	0.0466279	0.239935	0.762932	0.752731	0.547917	0.767291	0.721116	0.989318	0.556172	0.22821	0.444226	0.382967	0.676418	0.236143	0.534523
	2022	0.747595	0.421038	0.542338	0.214795	0.166127	0.167223	0.471631	0.815708	0.413602	0.818629	0.0430651	0.158158	0.490921	0.365749	0.445176	0.303246	0.310647	0.290159	0.905964	1.1121	0.592994	0.878814	0.581026	0.527636	0.784163	0.585694	0.454812	0.692274	0.497396	0.815721	0.169882	0.807282	0.0616118	0.235836	0.751125	0.688223	0.545631	0.76675	0.704834	0.969117	0.557678	0.224479	0.436818	0.364779	0.674812	0.267229	0.511434
	2023	0.74603	0.395435	0.544124	0.210842	0.163071	0.166744	0.438628	0.802431	0.40595	0.740751	0.0420988	0.153696	0.482741	0.342688	0.438711	0.290197	0.309686	0.278607	0.885614	1.08751	0.590092	0.799948	0.564784	0.526671	0.741992	0.58608	0.452801	0.685845	0.481564	0.782075	0.187815	0.781574	0.0765957	0.231737	0.739318	0.623715	0.543346	0.766208	0.688552	0.948916	0.559184	0.220748	0.42941	0.34659	0.673206	0.298314	0.488344
	2024	0.744465	0.369832	0.545909	0.206889	0.160015	0.166264	0.405625	0.789154	0.398298	0.662872	0.0411325	0.149235	0.474561	0.319627	0.432246	0.277148	0.308725	0.267054	0.865263	1.06292	0.58719	0.721082	0.548541	0.525707	0.69982	0.586466	0.450791	0.679415	0.465732	0.748428	0.205747	0.755866	0.0915796	0.227639	0.727511	0.559206	0.54106	0.765667	0.67227	0.928715	0.56069	0.217016	0.422002	0.328402	0.6716	0.3294	0.465255
	2025	0.742901	0.344229	0.547695	0.202935	0.156959	0.165784	0.372622	0.775878	0.390646	0.584993	0.0401661	0.144773	0.466381	0.296566	0.42578	0.264099	0.307764	0.255502	0.844913	1.03833	0.584288	0.642216	0.532298	0.524742	0.657649	0.586852	0.44878	0.672986	0.4499	0.714782	0.22368	0.730159	0.106564	0.22354	0.715704	0.494698	0.538775	0.765126	0.655988	0.908514	0.562196	0.213285	0.414594	0.310213	0.669994	0.360485	0.442165
	2026	0.741336	0.318626	0.54948	0.198982	0.153902	0.165304	0.339619	0.762601	0.382994	0.507115	0.0391998	0.140311	0.458201	0.273505	0.419315	0.25105	0.306803	0.243949	0.824563	1.01374	0.581386	0.56335	0.516055	0.523778	0.615478	0.587238	0.44677	0.666556	0.434068	0.681136	0.241613	0.704451	0.121547	0.219442	0.703897	0.43019	0.536489	0.764585	0.639706	0.888313	0.563702	0.209554	0.407186	0.292025	0.668388	0.391571	0.419076
	2027	0.739771	0.293023	0.551266	0.195029	0.150846	0.164825	0.306615	0.749324	0.375342	0.429236	0.0382335	0.135849	0.450021	0.250444	0.41285	0.238	0.305842	0.232397	0.804213	0.989148	0.578483	0.484483	0.499812	0.522814	0.573307	0.587624	0.444759	0.660127	0.418236	0.647489	0.259545	0.678743	0.136531	0.215343	0.69209	0.365681	0.534204	0.764044	0.623424	0.868112	0.565208	0.205823	0.399778	0.273836	0.666783	0.422656	0.395986
	2028	0.738207	0.26742	0.553051	0.191076	0.14779	0.164345	0.273612	0.736048	0.367689	0.351357	0.0372672	0.131388	0.441841	0.227383	0.406385	0.224951	0.304882	0.220845	0.783862	0.964557	0.575581	0.405617	0.48357	0.521849	0.531135	0.58801	0.442749	0.653697	0.402404	0.613843	0.277478	0.653035	0.151515	0.211244	0.680284	0.301173	0.531918	0.763502	0.607142	0.847911	0.566714	0.202091	0.39237	0.255648	0.665177	0.453742	0.372897
	2029	0.736642	0.241817	0.554837	0.187123	0.144734	0.163865	0.240609	0.722771	0.360037	0.273479	0.0363009	0.126926	0.43366	0.204322	0.39992	0.211902	0.303921	0.209292	0.763512	0.939966	0.572679	0.326751	0.467327	0.520885	0.488964	0.588396	0.440738	0.647268	0.386572	0.580196	0.295411	0.627328	0.166499	0.207146	0.668477	0.236665	0.529633	0.762961	0.59086	0.82771	0.568221	0.19836	0.384962	0.237459	0.663571	0.484827	0.349807
	2030	0.735077	0.216214	0.556622	0.183169	0.141677	0.163386	0.207606	0.709495	0.352385	0.1956	0.0353345	0.122464	0.42548	0.181261	0.393454	0.198853	0.30296	0.19774	0.743162	0.915375	0.569777	0.247885	0.451084	0.519921	0.446793	0.588782	0.438728	0.640838	0.37074	0.54655	0.313343	0.60162	0.181483	0.203047	0.65667	0.172156	0.527347	0.76242	0.574578	0.807509	0.569727	0.194629	0.370147	0.219271	0.661965	0.515913	0.326718
	2031	0.724753	0.214732	0.549036	0.178006	0.140521	0.162421	0.206092	0.698083	0.347252	0.195195	0.0348746	0.120127	0.417217	0.176616	0.386539	0.197786	0.297635	0.192166	0.719587	0.910572	0.565848	0.246555	0.445774	0.516637	0.443341	0.579039	0.421839	0.637532	0.364698	0.532814	0.309348	0.591541	0.178352	0.20194	0.653102	0.166911	0.523711	0.75499	0.566747	0.779789	0.56238	0.191118	0.363657	0.215561	0.658556	0.504417	0.312823
	2032	0.714428	0.213251	0.541449	0.172843	0.139364	0.161457	0.204578	0.68667	0.342119	0.19479	0.0344147	0.117791	0.408954	0.171971	0.379624	0.196719	0.292311	0.186592	0.696012	0.905768	0.56192	0.245226	0.440464	0.513353	0.439889	0.569295	0.40495	0.634226	0.358656	0.519077	0.305353	0.581462	0.175222	0.200834	0.649534	0.161665	0.520074	0.747561	0.558915	0.752068	0.555034	0.187608	0.357167	0.211851	0.655147	0.492921	0.298928
	2033	0.704103	0.211769	0.533862	0.167679	0.138208	0.160493	0.203064	0.675258	0.336986	0.194385	0.0339548	0.115454	0.40069	0.167326	0.37271	0.195653	0.286986	0.181017	0.672438	0.900965	0.557991	0.243896	0.435154	0.510069	0.436437	0.559551	0.388062	0.63092	0.352614	0.505341	0.301359	0.571384	0.172091	0.199727	0.645966	0.15642	0.516438	0.740131	0.551084	0.724348	0.547688	0.184097	0.350677	0.208141	0.651738	0.481424	0.285033
	2034	0.693778	0.210288	0.526275	0.162516	0.137051	0.159529	0.20155	0.663846	0.331852	0.19398	0.0334948	0.113117	0.392427	0.162681	0.365795	0.194586	0.281662	0.175443	0.648863	0.896161	0.554062	0.242566	0.429844	0.506786	0.432985	0.549808	0.371173	0.627614	0.346572	0.491605	0.297364	0.561305	0.16896	0.19862	0.642398	0.151174	0.512802	0.732702	0.543252	0.696628	0.540341	0.180586	0.344188	0.20443	0.648329	0.469928	0.271138
	2035	0.683453	0.208807	0.518689	0.157352	0.135894	0.158565	0.200036	0.652434	0.326719	0.193575	0.0330349	0.11078	0.384164	0.158036	0.35888	0.193519	0.276337	0.169869	0.625288	0.891358	0.550133	0.241236	0.424534	0.503502	0.429533	0.540064	0.354284	0.624308	0.34053	0.477869	0.293369	0.551226	0.16583	0.197514	0.63883	0.145929	0.509166	0.725273	0.535421	0.668908	0.532995	0.177076	0.337698	0.20072	0.644921	0.458432	0.257243
	2036	0.673129	0.207325	0.511102	0.152189	0.134738	0.1576	0.198523	0.641022	0.321586	0.19317	0.032575	0.108444	0.3759	0.153391	0.351965	0.192452	0.271013	0.164295	0.601714	0.886554	0.546204	0.239906	0.419224	0.500218	0.426081	0.530321	0.337396	0.621002	0.334489	0.464133	0.289374	0.541147	0.162699	0.196407	0.635262	0.140683	0.505529	0.717843	0.527589	0.641187	0.525649	0.173565	0.331208	0.19701	0.641512	0.446936	0.243348
	2037	0.662804	0.205844	0.503515	0.147026	0.133581	0.156636	0.197009	0.62961	0.316453	0.192765	0.032115	0.106107	0.367637	0.148746	0.34505	0.191385	0.265688	0.158721	0.578139	0.881751	0.542275	0.238576	0.413914	0.496935	0.422629	0.520577	0.320507	0.617696	0.328447	0.450396	0.285379	0.531068	0.159568	0.1953	0.631694	0.135438	0.501893	0.710414	0.519758	0.613467	0.518302	0.170055	0.324718	0.1933	0.638103	0.43544	0.229453
	2038	0.652479	0.204362	0.495929	0.141862	0.132424	0.155672	0.195495	0.618198	0.31132	0.19236	0.0316551	0.10377	0.359374	0.144101	0.338135	0.190319	0.260364	0.153147	0.554564	0.876948	0.538346	0.237246	0.408604	0.493651	0.419176	0.510833	0.303618	0.614389	0.322405	0.43666	0.281384	0.52099	0.156438	0.194194	0.628126	0.130192	0.498257	0.702984	0.511926	0.585747	0.510956	0.166544	0.318229	0.18959	0.634694	0.423943	0.215558
	2039	0.642154	0.202881	0.488342	0.136699	0.131268	0.154708	0.193981	0.606786	0.306186	0.191955	0.0311952	0.101433	0.351111	0.139455	0.33122	0.189252	0.255039	0.147572	0.53099	0.872144	0.534417	0.235917	0.403294	0.490367	0.415724	0.50109	0.28673	0.611083	0.316363	0.422924	0.277389	0.510911	0.153307	0.193087	0.624558	0.124947	0.49462	0.695555	0.504095	0.558027	0.50361	0.163033	0.311739	0.18588	0.631285	0.412447	0.201663
	2040	0.63183	0.2014	0.480755	0.131535	0.130111	0.153744	0.192467	0.595374	0.29592	0.19155	0.0307352	0.0990966	0.342847	0.130165	0.324305	0.188185	0.249715	0.141998	0.507415	0.867341	0.530488	0.234587	0.397984	0.487083	0.412272	0.491346	0.269841	0.607777	0.310321	0.409188	0.273394	0.500832	0.150176	0.19198	0.62099	0.119701	0.490984	0.688125	0.496263	0.530307	0.496263	0.159523	0.305249	0.18217	0.627876	0.400951	0.187768
	2041	0.605261	0.196105	0.473413	0.129201	0.129151	0.151639	0.18804	0.578089	0.294818	0.188364	0.0300382	0.0985751	0.340434	0.127855	0.321362	0.184283	0.247449	0.139478	0.490271	0.856918	0.522387	0.229723	0.379385	0.482312	0.413021	0.47769	0.264651	0.601045	0.303516	0.406521	0.274847	0.486775	0.147937	0.187991	0.614278	0.117768	0.483486	0.689274	0.488685	0.509894	0.488685	0.157226	0.297288	0.179505	0.620927	0.397481	0.182464
	2042	0.578692	0.19081	0.466071	0.126866	0.12819	0.149535	0.183612	0.560805	0.293717	0.185178	0.0293412	0.0980537	0.33802	0.125544	0.31842	0.180381	0.245183	0.136958	0.473128	0.846496	0.514285	0.224858	0.360786	0.477541	0.413769	0.464034	0.25946	0.594313	0.296711	0.403855	0.2763	0.472717	0.145699	0.184001	0.607565	0.115836	0.475988	0.690422	0.481106	0.489481	0.481106	0.154929	0.289326	0.176841	0.613978	0.394011	0.17716
	2043	0.552122	0.185515	0.458729	0.124531	0.12723	0.14743	0.179185	0.54352	0.292615	0.181993	0.0286442	0.0975323	0.335606	0.123234	0.315477	0.176479	0.242918	0.134437	0.455984	0.836073	0.506184	0.219994	0.342187	0.47277	0.414518	0.450378	0.25427	0.587581	0.289906	0.401189	0.277752	0.45866	0.14346	0.180011	0.600853	0.113903	0.468489	0.691571	0.473527	0.469068	0.473527	0.152632	0.281365	0.174176	0.607029	0.390541	0.171856
	2044	0.525553	0.180221	0.451387	0.122197	0.12627	0.145326	0.174757	0.526235	0.291514	0.178807	0.0279472	0.0970108	0.333193	0.120924	0.312535	0.172577	0.240652	0.131917	0.438841	0.825651	0.498082	0.21513	0.323588	0.467999	0.415266	0.436723	0.249079	0.580849	0.2831	0.398522	0.279205	0.444603	0.141221	0.176021	0.594141	0.11197	0.460991	0.692719	0.465948	0.448656	0.465948	0.150335	0.273404	0.171511	0.60008	0.387071	0.166552
	2045	0.498984	0.174926	0.444045	0.119862	0.12531	0.143222	0.170329	0.508951	0.290412	0.175622	0.0272502	0.0964894	0.330779	0.118613	0.309593	0.168675	0.238386	0.129396	0.421697	0.815228	0.489981	0.210266	0.30499	0.463228	0.416015	0.423067	0.243889	0.574117	0.276295	0.395856	0.280657	0.430545	0.138982	0.172031	0.587428	0.110038	0.453493	0.693868	0.458369	0.428243	0.458369	0.148039	0.265442	0.168846	0.593132	0.383601	0.161248
	2046	0.472415	0.169631	0.436703	0.117527	0.12435	0.141117	0.165902	0.491666	0.28931	0.172436	0.0265532	0.095968	0.328366	0.116303	0.30665	0.164773	0.236121	0.126876	0.404553	0.804806	0.481879	0.205402	0.286391	0.458457	0.416764	0.409411	0.238698	0.567385	0.26949	0.39319	0.28211	0.416488	0.136743	0.168041	0.580716	0.108105	0.445995	0.695016	0.45079	0.40783	0.45079	0.145742	0.257481	0.166181	0.586183	0.380131	0.155944
	2047	0.445846	0.164337	0.429361	0.115192	0.123389	0.139013	0.161474	0.474382	0.288209	0.169251	0.0258561	0.0954465	0.325952	0.113992	0.303708	0.160871	0.233855	0.124355	0.38741	0.794384	0.473778	0.200538	0.267792	0.453686	0.417512	0.395755	0.233508	0.560652	0.262685	0.390523	0.283562	0.402431	0.134504	0.164051	0.574003	0.106173	0.438497	0.696165	0.443212	0.387417	0.443212	0.143445	0.24952	0.163516	0.579234	0.376661	0.15064
	2048	0.419277	0.159042	0.422019	0.112858	0.122429	0.136909	0.157047	0.457097	0.287107	0.166065	0.0251591	0.0949251	0.323539	0.111682	0.300765	0.156969	0.231589	0.121835	0.370266	0.783961	0.465677	0.195673	0.249193	0.448915	0.418261	0.382099	0.228317	0.55392	0.25588	0.387857	0.285015	0.388373	0.132265	0.160061	0.567291	0.10424	0.430998	0.697313	0.435633	0.367005	0.435633	0.141148	0.241558	0.160852	0.572285	0.373191	0.145336
	2049	0.392708	0.153747	0.414677	0.110523	0.121469	0.134804	0.152619	0.439812	0.286006	0.16288	0.0244621	0.0944037	0.321125	0.109372	0.297823	0.153067	0.229323	0.119315	0.353123	0.773539	0.457575	0.190809	0.230594	0.444144	0.419009	0.368444	0.223127	0.547188	0.249075	0.385191	0.286468	0.374316	0.130027	0.156071	0.560578	0.102307	0.4235	0.698462	0.428054	0.346592	0.428054	0.138851	0.233597	0.158187	0.565336	0.369721	0.140032
	2050	0.366139	0.148452	0.407335	0.108188	0.120509	0.1327	0.148192	0.405243	0.284904	0.159694	0.0237651	0.0938822	0.318711	0.107061	0.29488	0.149165	0.227058	0.116794	0.335979	0.763116	0.449474	0.185945	0.211996	0.439373	0.419758	0.354788	0.217936	0.540456	0.242269	0.382524	0.28792	0.360259	0.127788	0.152081	0.553866	0.100375	0.416002	0.699611	0.420475	0.326179	0.420475	0.136554	0.225636	0.155522	0.558387	0.366251	0.134728
	Sustainable Development Scenario
	Year	Australia	Argentina	Bahrain	Belgium	Brazil	Canada	Chile	China	Cote d'lvoire	Cuba	DRC	Finland	Gabon	Germany	Ghana	Guatemala	Guinea	Hungary	India	Indonesia	Iran	Jamaica	Japan	Jordan	Kazakhstan	Korea	Madagascar	Malaysia	Mexico	Morocco	Mozambique	New Caledonia	Norway	Peru	Philippines	Poland	Qatar	Russia	Saudi Arabia	South Africa	United Arab Emirates	United Kingdom	United States	Ukraine	Vietnam	Zambia	Zimbabwe
	2020	0.750724	0.472244	0.538767	0.222701	0.17224	0.168183	0.537638	0.842261	0.428906	0.974387	0.0449977	0.167081	0.507281	0.411871	0.458106	0.329344	0.312568	0.313264	0.946664	1.16129	0.598798	1.03655	0.613512	0.529564	0.868505	0.584922	0.458833	0.705133	0.52906	0.883014	0.134017	0.858697	0.031644	0.244033	0.774738	0.81724	0.550202	0.767832	0.737398	1.00952	0.554666	0.231941	0.451634	0.401156	0.678024	0.205058	0.557613
	2021	0.718521	0.437315	0.528355	0.2142	0.164693	0.166589	0.495123	0.808873	0.412984	0.890118	0.0434181	0.160404	0.491316	0.384308	0.444333	0.308771	0.30598	0.296801	0.901029	1.10227	0.586879	0.9483	0.583119	0.523491	0.815554	0.567622	0.446686	0.675089	0.499678	0.835197	0.145448	0.814573	0.0410905	0.23224	0.738264	0.748034	0.539572	0.753252	0.708525	0.970297	0.544066	0.22221	0.429495	0.376783	0.652024	0.217389	0.524738
	2022	0.686319	0.402386	0.517943	0.205698	0.157147	0.164996	0.452607	0.775484	0.397061	0.805849	0.0418384	0.153726	0.475351	0.356746	0.430559	0.288197	0.299392	0.280338	0.855394	1.04325	0.574961	0.860054	0.552726	0.517418	0.762603	0.550321	0.434539	0.645044	0.470296	0.787379	0.156879	0.770449	0.050537	0.220446	0.70179	0.678829	0.528941	0.738671	0.679652	0.931075	0.533467	0.212479	0.407355	0.35241	0.626025	0.229721	0.491862
	2023	0.654116	0.367457	0.507532	0.197196	0.149601	0.163403	0.410092	0.742096	0.381138	0.721581	0.0402588	0.147048	0.459385	0.329184	0.416785	0.267624	0.292803	0.263875	0.809759	0.98423	0.563042	0.771809	0.522333	0.511346	0.709652	0.533021	0.422392	0.615	0.440914	0.739562	0.168311	0.726325	0.0599835	0.208652	0.665315	0.609624	0.518311	0.724091	0.65078	0.891853	0.522867	0.202748	0.385216	0.328037	0.600026	0.242052	0.458987
	2024	0.621913	0.332528	0.49712	0.188694	0.142055	0.161809	0.367576	0.708708	0.365216	0.637312	0.0386792	0.14037	0.44342	0.301622	0.403012	0.24705	0.286215	0.247412	0.764123	0.925211	0.551124	0.683563	0.49194	0.505273	0.656701	0.515721	0.410246	0.584955	0.411532	0.691745	0.179742	0.682202	0.0694299	0.196859	0.628841	0.540419	0.50768	0.709511	0.621907	0.85263	0.512267	0.193017	0.363077	0.303664	0.574026	0.254384	0.426111
	2025	0.58971	0.297599	0.486708	0.180192	0.134509	0.160216	0.325061	0.675319	0.349293	0.553043	0.0370995	0.133692	0.427455	0.274059	0.389238	0.226477	0.279627	0.230949	0.718488	0.866193	0.539205	0.595317	0.461547	0.4992	0.60375	0.498421	0.398099	0.554911	0.38215	0.643927	0.191174	0.638078	0.0788764	0.185065	0.592367	0.471213	0.49705	0.69493	0.593034	0.813408	0.501668	0.183286	0.340938	0.279291	0.548027	0.266716	0.393236
	2026	0.557508	0.26267	0.476296	0.17169	0.126963	0.158623	0.282546	0.641931	0.33337	0.468774	0.0355199	0.127014	0.411489	0.246497	0.375465	0.205903	0.273038	0.214486	0.672853	0.807174	0.527287	0.507071	0.431154	0.493127	0.550798	0.481121	0.385952	0.524867	0.352768	0.59611	0.202605	0.593954	0.0883229	0.173271	0.555892	0.402008	0.486419	0.68035	0.564161	0.774186	0.491068	0.173555	0.318798	0.254918	0.522028	0.279047	0.36036
	2027	0.525305	0.227741	0.465884	0.163188	0.119416	0.157029	0.24003	0.608543	0.317448	0.384506	0.0339402	0.120336	0.395524	0.218935	0.361691	0.18533	0.26645	0.198023	0.627217	0.748155	0.515368	0.418826	0.400761	0.487054	0.497847	0.463821	0.373805	0.494822	0.323386	0.548293	0.214037	0.54983	0.0977694	0.161478	0.519418	0.332803	0.475788	0.66577	0.535288	0.734964	0.480469	0.163824	0.296659	0.230545	0.496029	0.291379	0.327485
	2028	0.493102	0.192811	0.455473	0.154686	0.11187	0.155436	0.197515	0.575155	0.301525	0.300237	0.0323606	0.113659	0.379559	0.191372	0.347917	0.164756	0.259862	0.18156	0.581582	0.689137	0.50345	0.33058	0.370369	0.480981	0.444896	0.446521	0.361658	0.464778	0.294004	0.500475	0.225468	0.505706	0.107216	0.149684	0.482943	0.263597	0.465158	0.651189	0.506416	0.695741	0.469869	0.154093	0.27452	0.206172	0.470029	0.30371	0.294609
	2029	0.460899	0.157882	0.445061	0.146184	0.104324	0.153843	0.155	0.541766	0.285603	0.215968	0.0307809	0.106981	0.363593	0.16381	0.334144	0.144183	0.253273	0.165097	0.535947	0.630118	0.491531	0.242334	0.339976	0.474908	0.391945	0.429221	0.349511	0.434734	0.264622	0.452658	0.236899	0.461582	0.116662	0.13789	0.446469	0.194392	0.454527	0.636609	0.477543	0.656519	0.45927	0.144362	0.25238	0.181799	0.44403	0.316042	0.261734
	2030	0.428697	0.122953	0.434649	0.137682	0.096778	0.152249	0.112484	0.508378	0.26968	0.131699	0.0292013	0.100303	0.347628	0.136248	0.32037	0.123609	0.246685	0.148634	0.490312	0.5711	0.479613	0.154088	0.309583	0.468835	0.338994	0.411921	0.337365	0.404689	0.23524	0.40484	0.248331	0.417458	0.126109	0.126097	0.409995	0.125187	0.443897	0.622029	0.44867	0.617297	0.44867	0.134631	0.230241	0.157426	0.418031	0.328373	0.228858
	2031	0.40582	0.118304	0.416103	0.134053	0.0947271	0.149093	0.108072	0.482319	0.254732	0.127685	0.0287533	0.0989504	0.331861	0.132657	0.305371	0.1198	0.235136	0.144716	0.460995	0.542526	0.459148	0.14934	0.297497	0.44883	0.325188	0.391727	0.319665	0.385075	0.223931	0.383043	0.242185	0.396858	0.122473	0.12218	0.389396	0.121535	0.424956	0.596605	0.429526	0.572096	0.429526	0.130573	0.218075	0.152719	0.397779	0.314281	0.213286
	2032	0.382943	0.113656	0.397557	0.130424	0.0926763	0.145937	0.10366	0.45626	0.239784	0.12367	0.0283052	0.0975979	0.316093	0.129065	0.290372	0.115991	0.223586	0.140799	0.431679	0.513952	0.438683	0.144592	0.285412	0.428825	0.311383	0.371533	0.301966	0.365462	0.212621	0.361246	0.236039	0.376258	0.118838	0.118263	0.368797	0.117883	0.406015	0.57118	0.410381	0.526895	0.410381	0.126514	0.205909	0.148013	0.377528	0.300189	0.197714
	2033	0.360066	0.109007	0.379011	0.126795	0.0906254	0.142781	0.0992484	0.430201	0.224835	0.119656	0.0278572	0.0962454	0.300326	0.125474	0.275372	0.112182	0.212037	0.136881	0.402362	0.485378	0.418219	0.139843	0.273326	0.408821	0.297577	0.351339	0.284267	0.345848	0.201312	0.339449	0.229893	0.355658	0.115202	0.114346	0.348198	0.11423	0.387075	0.545756	0.391237	0.481695	0.391237	0.122456	0.193744	0.143307	0.357276	0.286097	0.182141
	2034	0.337189	0.104358	0.360465	0.123166	0.0885746	0.139626	0.0948365	0.404142	0.209887	0.115641	0.0274092	0.094893	0.284558	0.121883	0.260373	0.108373	0.200487	0.132963	0.373046	0.456804	0.397754	0.135095	0.261241	0.388816	0.283772	0.331145	0.266568	0.326234	0.190003	0.317652	0.223746	0.335058	0.111567	0.110429	0.327599	0.110578	0.368134	0.520332	0.372092	0.436494	0.372092	0.118397	0.181578	0.1386	0.337025	0.272004	0.166569
	2035	0.314312	0.0997094	0.341918	0.119537	0.0865238	0.13647	0.0904246	0.378083	0.194939	0.111627	0.0269612	0.0935405	0.268791	0.118292	0.245373	0.104564	0.188938	0.129046	0.34373	0.42823	0.377289	0.130347	0.249155	0.368811	0.269966	0.310951	0.248869	0.30662	0.178693	0.295855	0.2176	0.314458	0.107931	0.106512	0.307001	0.106926	0.349193	0.494908	0.352948	0.391293	0.352948	0.114339	0.169412	0.133894	0.316773	0.257912	0.150997
	2036	0.291435	0.0950607	0.323372	0.115908	0.0844729	0.133314	0.0860127	0.352024	0.179991	0.107613	0.0265131	0.092188	0.253023	0.114701	0.230374	0.100755	0.177388	0.125128	0.314413	0.399657	0.356825	0.125598	0.23707	0.348806	0.256161	0.290757	0.231169	0.287006	0.167384	0.274058	0.211454	0.293858	0.104296	0.102595	0.286402	0.103274	0.330253	0.469484	0.333804	0.346092	0.333804	0.11028	0.157246	0.129188	0.296522	0.24382	0.135425
	2037	0.268557	0.0904119	0.304826	0.112279	0.0824221	0.130158	0.0816008	0.325965	0.165042	0.103598	0.0260651	0.0908355	0.237256	0.111109	0.215375	0.0969454	0.165839	0.12121	0.285097	0.371083	0.33636	0.12085	0.224985	0.328801	0.242355	0.270563	0.21347	0.267392	0.156074	0.252261	0.205308	0.273258	0.10066	0.0986783	0.265803	0.0996224	0.311312	0.444059	0.314659	0.300891	0.314659	0.106222	0.14508	0.124481	0.27627	0.229728	0.119853
	2038	0.24568	0.0857632	0.28628	0.10865	0.0803712	0.127002	0.0771889	0.299906	0.150094	0.0995836	0.0256171	0.089483	0.221488	0.107518	0.200375	0.0931363	0.154289	0.117293	0.255781	0.342509	0.315895	0.116101	0.212899	0.308797	0.22855	0.250369	0.195771	0.247778	0.144765	0.230464	0.199162	0.252658	0.0970249	0.0947614	0.245204	0.0959704	0.292371	0.418635	0.295515	0.255691	0.295515	0.102164	0.132914	0.119775	0.256019	0.215635	0.10428
	2039	0.222803	0.0811145	0.267734	0.105021	0.0783204	0.123846	0.072777	0.273846	0.135146	0.0955691	0.0251691	0.0881306	0.205721	0.103927	0.185376	0.0893272	0.14274	0.113375	0.226464	0.313935	0.295431	0.111353	0.200814	0.288792	0.214744	0.230175	0.178072	0.228164	0.133455	0.208667	0.193016	0.232058	0.0933894	0.0908444	0.224605	0.0923183	0.273431	0.393211	0.276371	0.21049	0.276371	0.0981053	0.120749	0.115069	0.235768	0.201543	0.0887082
	2040	0.199926	0.0764657	0.249188	0.101392	0.0762696	0.12069	0.0683651	0.247787	0.120198	0.0915546	0.024721	0.0867781	0.189954	0.100336	0.170377	0.085518	0.13119	0.109457	0.197148	0.285361	0.274966	0.106605	0.188728	0.268787	0.200939	0.209981	0.160373	0.20855	0.122146	0.18687	0.18687	0.211458	0.0897539	0.0869275	0.204006	0.0886663	0.25449	0.367787	0.257226	0.165289	0.257226	0.0940469	0.108583	0.110362	0.215516	0.187451	0.0731359
	2041	0.186255	0.0741167	0.235575	0.0962123	0.0760561	0.115665	0.0672616	0.230777	0.113727	0.0899791	0.0239961	0.0830082	0.183689	0.0952101	0.164843	0.0840465	0.126929	0.103866	0.186909	0.267695	0.259945	0.10477	0.17861	0.254104	0.193096	0.197102	0.154671	0.19681	0.117703	0.180207	0.180207	0.198718	0.0854054	0.085435	0.19213	0.0839351	0.240588	0.352618	0.243175	0.161885	0.243175	0.0894691	0.104729	0.105869	0.203401	0.180765	0.0680205
	2042	0.172583	0.0717677	0.221963	0.0910327	0.0758426	0.110641	0.0661581	0.213766	0.107256	0.0884037	0.0232711	0.0792383	0.177424	0.0900844	0.159309	0.0825749	0.122668	0.0982739	0.176671	0.250029	0.244925	0.102936	0.168491	0.239421	0.185254	0.184224	0.148969	0.185069	0.11326	0.173544	0.173544	0.185978	0.0810569	0.0839424	0.180254	0.079204	0.226686	0.33745	0.229123	0.158482	0.229123	0.0848913	0.100876	0.101375	0.191287	0.17408	0.062905
	2043	0.158911	0.0694186	0.208351	0.0858531	0.0756291	0.105616	0.0650546	0.196755	0.100785	0.0868282	0.0225461	0.0754684	0.171159	0.0849588	0.153775	0.0811033	0.118407	0.0926823	0.166432	0.232363	0.229904	0.101101	0.158373	0.224738	0.177411	0.171345	0.143267	0.173328	0.108818	0.166881	0.166881	0.173239	0.0767084	0.0824499	0.168378	0.0744728	0.212784	0.322281	0.215072	0.155078	0.215072	0.0803135	0.0970228	0.0968821	0.179172	0.167394	0.0577895
	2044	0.145239	0.0670696	0.194738	0.0806735	0.0754156	0.100591	0.0639511	0.179744	0.0943136	0.0852528	0.0218211	0.0716985	0.164894	0.0798331	0.148241	0.0796317	0.114145	0.0870907	0.156194	0.214697	0.214883	0.0992669	0.148254	0.210055	0.169568	0.158467	0.137565	0.161588	0.104375	0.160218	0.160218	0.160499	0.0723599	0.0809573	0.156502	0.0697417	0.198881	0.307113	0.20102	0.151674	0.20102	0.0757357	0.0931695	0.0923887	0.167057	0.160708	0.052674
	2045	0.131567	0.0647205	0.181126	0.0754938	0.0752021	0.0955667	0.0628476	0.162733	0.0878426	0.0836773	0.0210961	0.0679286	0.15863	0.0747075	0.142707	0.0781601	0.109884	0.081499	0.145955	0.197031	0.199863	0.0974325	0.138136	0.195372	0.161726	0.145589	0.131863	0.149847	0.0999319	0.153555	0.153555	0.14776	0.0680114	0.0794648	0.144626	0.0650105	0.184979	0.291944	0.186968	0.14827	0.186968	0.0711579	0.0893161	0.0878953	0.154943	0.154023	0.0475586
	2046	0.117895	0.0623715	0.167513	0.0703142	0.0749887	0.0905421	0.0617441	0.145723	0.0813716	0.0821018	0.0203711	0.0641587	0.152365	0.0695818	0.137173	0.0766885	0.105623	0.0759074	0.135716	0.179365	0.184842	0.095598	0.128017	0.180688	0.153883	0.13271	0.126161	0.138107	0.0954892	0.146891	0.146891	0.13502	0.0636629	0.0779722	0.132749	0.0602794	0.171077	0.276776	0.172917	0.144867	0.172917	0.0665801	0.0854628	0.0834019	0.142828	0.147337	0.0424431
	2047	0.104223	0.0600225	0.153901	0.0651346	0.0747752	0.0855174	0.0606406	0.128712	0.0749006	0.0805264	0.0196461	0.0603888	0.1461	0.0644561	0.131639	0.0752169	0.101362	0.0703158	0.125478	0.161699	0.169822	0.0937636	0.117899	0.166005	0.146041	0.119832	0.120459	0.126366	0.0910464	0.140228	0.140228	0.12228	0.0593144	0.0764797	0.120873	0.0555482	0.157175	0.261607	0.158865	0.141463	0.158865	0.0620024	0.0816094	0.0789085	0.130713	0.140652	0.0373276
	2048	0.0905512	0.0576734	0.140288	0.059955	0.0745617	0.0804928	0.0595371	0.111701	0.0684296	0.0789509	0.0189211	0.0566189	0.139835	0.0593305	0.126105	0.0737454	0.0971007	0.0647241	0.115239	0.144033	0.154801	0.0919291	0.10778	0.151322	0.138198	0.106953	0.114757	0.114625	0.0866036	0.133565	0.133565	0.109541	0.0549659	0.0749871	0.108997	0.050817	0.143273	0.246439	0.144814	0.138059	0.144814	0.0574246	0.0777561	0.0744151	0.118598	0.133966	0.0322121
	2049	0.0768792	0.0553244	0.126676	0.0547754	0.0743482	0.0754681	0.0584336	0.0946903	0.0619586	0.0773754	0.0181961	0.052849	0.13357	0.0542048	0.120571	0.0722738	0.0928395	0.0591325	0.105001	0.126367	0.13978	0.0900947	0.0976619	0.136639	0.130356	0.0940748	0.109055	0.102885	0.0821608	0.126902	0.126902	0.096801	0.0506174	0.0734946	0.097121	0.0460859	0.129371	0.23127	0.130762	0.134656	0.130762	0.0528468	0.0739028	0.0699217	0.106484	0.127281	0.0270966
	2050	0.0632073	0.0529754	0.113063	0.0495958	0.0741347	0.0704434	0.0573301	0.0776795	0.0554876	0.0758	0.0174712	0.0490791	0.127306	0.0490791	0.115037	0.0708022	0.0885784	0.0535409	0.0947619	0.108701	0.12476	0.0882603	0.0875434	0.121956	0.122513	0.0811964	0.103353	0.0911441	0.077718	0.120239	0.120239	0.0840614	0.0462689	0.072002	0.0852448	0.0413547	0.115469	0.216101	0.116711	0.131252	0.116711	0.048269	0.0700494	0.0654283	0.0943691	0.120595	0.0219812

## Sheet: S8 Battery Assembly
	Projected global lithium-ion battery manufacturing capacity by country 2021 and 2025
	LIB manufacturing capacity in gigawatt hours
		Year
	Country	2021	2025	2030
	China	558	944	1247
	US	44	91	266
	Germany	11	164	245
	Hungary	28	47	39
	Poland	22	70	68
	South Koea	18	18	54
	Japan	17	17	132
	Norway	0	0	58
	Sweden	4	32	40
	UK	2	12	73
	Australia	1	7	5
	India	0	0	33
	Thailand	1	2	0
	Italy	0	0	3
	Taiwan	0	0	2
	Czech Republic	1	1	0
	France	0	32	82
	Slovakia	0	10	10
	Total	707	1447	2357
	Region	2021	2025	2030
	China	558	944	1247
	US	44	91	266
	Asia ex. China	36	37	221
	Europe	68	368	618
	Austrasia	1	7	5
	Total	707	1447	2357
	Sources:
	[1] Projected global lithium-ion battery manufacturing capacity between 2021 and 2025, by country (in gigawatt hours)
	https://www.statista.com/statistics/1246648/projected-global-lithium-ion-battery-capacity-by-country/
	[2] S&P Global market Intelligence Feb, 2021 - Mapped EV Battery Manufacturing Capacity by Region
	https://www.visualcapitalist.com/mapped-ev-battery-manufacturing-capacity-by-region/
	[3] VDE Renewables - Batteries Report 2020 pg. 20
	https://www.batterybrunch.org/battery-report
	https://www.linkedin.com/posts/dr-jochen-m%C3%A4hli%C3%9F-380a9716b_gigafactories-lithiumion-cells-activity-6753324720826920960-PEv9/

## Sheet: S9 Materials Impacts
	Environmental impacts of key materials for battery manufacturing per production stage
	Primary Energy Demand in MJ/kg
	Emissions in kgCO2eq/ kg
	Nickel
	NiSO4 production from Class I Ni	0.379279	kg
	Share of NiSO4 Production	From Class I Ni	From MHP
	NiSO4	0.4	0.6
		Class I Ni Production				NiSo4 Production			Final Class I Nickel	Final NiSO4 from Class I Ni	Final NiSO4 from MHP	Final NiSO4 combined
		Virgin Nickel				From MHP
		Nickel Ore Mining	Beneficiation	Primary Extraction	Nickel Refining	Mining	Beneficiation	MHP Refining
	Primary Energy Demand
	Residual Oil	0	0.657934	6.18974	0.412822	0	0	0
	Diesel	7.12304	1.99275	0.593586	0.0199275	0	0	0
	Gasoline	0.00830073	0.0045654	0.0788569	0.00361082	0	0	0
	Natural Gas	0.930251	5.35639	39.6975	13.1561	0	23.068	2.22481
	Coal	0	2.33247	2.95188	4.73354	0	0	0
	Liquefied petroleum gas	0.000721319	0.000213348	0.000804923	0.0629884	0	0	0
	Electricity	36.606	57.1969	52.8327	39.6245	19.4013	34.9224	6.12053
	Non-energy Material Inputs	1.96977	3.26445	16.6015	10.8925	0	29.3711	8.07582
	Primary Energy Demand (MJ / kg)	46.6381	70.8057	118.947	68.906	19.4013	87.3615	16.4212	305.296	115.792	123.184	120.227
	Greenhouse Gas Emissions
	Residual Oil	0	0.044946	0.422845	0.0282014	0	0	0
	Diesel	0.484777	0.135622	0.0403981	0.00135622	0	0	0
	Gasoline	0.00055274	0.000304007	0.00525103	0.000240442	0	0	0
	Natural Gas	0.0545508	0.314104	2.3279	0.771483	0	1.35273	0.130465
	Coal	0	0.294088	0.372186	0.596826	0	0	0
	Liquefied petroleum gas	4.44085e-05	1.31349e-05	4.95557e-05	0.00387793	0	0	0
	Electricity	2.67108	4.17356	3.66569	2.74927	1.41568	2.54823	0.424661
	Non-energy Material Inputs	0.213213	0.35874	5.4584	0.757909	0	17.1486	0.532877
	On site-emissions	0.493353	0.399492	2.15316	0	0
	GHG (kgCO2eq/ kg)	3.91757	5.72087	14.4459	4.90916	1.41568	21.0495	1.088	28.9935	10.9966	23.5532	18.5306
	Manganese
	Emissions from MnSO production	0.291512	kgCO2eq/kg
		Upstream material use	Energy	Emissions
	Sulfuric acid (H2SO4)	0.649522	0.649934	0.0463945
	Manganese in Manganese Ore (MnO)	0.364	41.9881	3.03184
		Ore Mining	Manganese	Direct Manganese	Ore Mining + Direct manganese for MnSO	Manganese Sulfate
	Primary Energy Demand
	Residual Oil	0	81.7084	0
	Diesel	1.0268	0	2.93371
	Natural Gas	0	59.5185	0
	Coal	0	0	0
	Electricity	11.1206	0	26.907
	Primary Energy Demand (MJ / kg)	12.1474	141.227	29.8407	41.9881	15.7058
	Greenhouse Gas Emissions
	Residual Oil	0	5.58181	0
	Diesel	0.0698814	0	0.199661
	Natural Gas	0	3.49022	0
	Coal	0	0	0
	Electricity	0.689152	0	2.07314
	GHG (kg CO2 eq. / kg)	0.759033	9.07203	2.2728	3.03184	1.42523
	Cobalt
		CoSO4
	Cobalt content (%)	0.38024
		Cobalt Ore Mining	Cobalt Ore Processing	CoSO4 Production	Final Virgin CoSO4
	Primary Energy Demand
	Residual Oil	0	0	0	0
	Diesel	31.3371	0	0	11.9156
	Coal	0	0	26.9979	10.2657
	Natural Gas	0	0	0	0
	Electricity	0	14.2026	32.9774	17.9397
	Non-energy Material Inputs	0	15.1876	142.167	59.8326
	Transport	0.319873	3.63958	7.08257	4.19862
	Primary Energy Demand (MJ / kg)	31.6569	33.0297	209.225	104.152
	Greenhouse Gas Emissions
	Residual Oil	0	0	0	0
	Diesel	2.13273	0	0	0.810948
	Coal	0	0	3.40402	1.29435
	Natural Gas	0	0	0	0
	Electricity	0	0.472166	2.29697	1.05293
	Non-energy Material Inputs	0	1.26399	8.86143	3.85009
	Transport	0.0242392	0.275878	0.547121	0.322154
	GHG (kg CO2 eq. / kg)	2.15697	2.01204	15.1095	7.33047
	Lithium
		Soda Ash		Brine-Based Lithium Products				Ore-based Lithium Products
		Soda Ash Production Chile	Soda Ash Production U.S	Concentrated Li Brine Production Chile	Li2CO3 Production Chile	Li2CO3 Production US	LiOH from Brine Chile	Spodumene Concentrate from Ore Mining and Processing	Li2CO3 from Ore	LiOH from Ore
	Primary Energy Demand
	Residual Oil	0.765165	0.765165	0	0	60.4264	0	0	0	0
	Diesel	0.0249944	0.0249944	0.408285	0.499653	7.6879	6.56333	5.62109	0	0
	Gasoline	0.00203353	0.00203353	0	0	0	0	0	0	0
	LPG	0	0	0	0	2.91941	0	0	0	0
	Natural Gas	0	0	0	3.31701	0	43.5896	0	0	0
	Coal	4.25132	4.25132	0	0	0	0	0	117.522	108.112
	Electricity	0	0	1.32928	4.21231	0	24.6158	0	18.1972	62.0008
	Transport	2.0636	0.327529	0.235821	1.34689	1.37908	1.36406	0.993533	0.122823	0.122823
	Primary Energy Demand (MJ / kg)	7.10711	5.37105	1.97338	9.37586	72.4128	76.1327	6.61463	135.842	170.236
	Greenhouse Gas Emissions
	Residual Oil	0.0522713	0.0522713	0	0	4.12796	0	0	0	0
	Diesel	0.00170106	0.00170106	0.0277869	0.0340052	0.523221	0.446685	0.382558	0	0
	Gasoline	0.000135411	0.000135411	0	0	0	0	0	0	0
	LPG	0	0	0	0	0.179736	0	0	0	0
	Natural Gas	0	0	0	0.194512	0	2.55613	0	0	0
	Coal	0.536026	0.536026	0	0	0	0	0	14.8177	13.6313
	Electricity	0	0	0.0906266	0.289569	0	1.69217	0	1.25094	4.26215
	Transportation	0.160355	0.0247379	0.0178113	0.110467	0.104862	0.111879	0.0790678	0.00927673	0.00927673
	Non-Combustion Emissions	0.140323	0.140323	0	0	0	0	0	0	0
	GHG (kg CO2 eq. / kg)	0.890812	0.755195	0.136225	0.628553	4.93577	4.80687	0.461626	16.0779	17.9027
	Lithium	Lithium Products and Auxiliaries																	Average Results
		Lithium Products from Brine in Chile									Li2CO3 Production in U.S.			Lithium Products from Ore in Australia					Average Li2CO3	Average LiOH
		Hydrochloric Acid	Soda Ash	Concentrated Lithium Brine	Lime for Chile	Organic Solvent	Sulfuric Acid	Alcohol	Li2CO3	LiOH	Soda Ash	Lime	Li2CO3	Diesel Dispersant	Diatomaceous earth	Oleic Acid	Spodumene Concentrate from Ore Mining and Processing	Li2CO3
	Total Energy	33.9849	7.10711	1.97338	5.98633	0	1.40195	72.9958	32.4477	147.895	5.37105	5.98633	96.6773	50.6166	0	0	6.92142	200.317	124.776	284.974
	Total Emissions	2.12868	0.890812	0.136225	1.36411	0	0.103009	2.5004	3.05912	13.1841	0.755195	1.36411	9.34006	0.662445	0	0	0.47249	21.2809	13.0811	24.7984
	Graphite
		Carbonisation	Graphisation	Synthetic Graphite
	Primary Energy Demand
	Residual Oil	0	0	0
	Diesel	0	0	0
	Natural Gas	7.09262	0	7.09262
	Coal	0	0	0
	Electricity	0	41.388	41.388
	Non-energy Material Inputs	40.9337	0	40.9337
	Primary Energy Demand (MJ / kg)	48.0264	41.388	89.4143
	Greenhouse Gas Emissions
	Residual Oil	0	0	0
	Diesel	0	0	0
	Natural Gas	0.415918	0	0.415918
	Coal	0	0	0
	Electricity	0	3.05791	3.05791
	Non-energy Material Inputs	0.488859	0	0.488859
	Non-combustion emissions	0.48187	0	0.48187
	GHG (kg CO2 eq. / kg)	1.38665	3.05791	4.44456
	Copper
		Ore Mining	Copper Smelting/Refining	Chilean Copper Production	Drawing wire
	Primary Energy Demand
	Residual Oil	0	0	16.6258	1.36413
	Diesel	1.49923	2.01167	2.67911	0
	Natural Gas	0	11.8557	0.258645	0
	Coal	0	3.28293	0	0.122395
	Electricity	2.73465	18.2257	35.5489	3.68726
	Primary Energy Demand (MJ / kg)	4.23388	35.376	55.1125	5.17379
	Greenhouse Gas Emissions
	Residual Oil	0	0	1.13577	0.093189
	Diesel	0.102034	0.136909	0.182334	0
	Natural Gas	0	0.69523	0.0151672	0
	Coal	0	0.413927	0	0.0154321
	Electricity	0.154608	1.32178	2.48808	0.258073
	GHG (kg CO2 eq. / kg)	0.256642	2.56784	3.82136	0.366694
	Aluminium
		Bauxite Mining	Bauxite Refining	Anode Production	Alumina Reduction Smelter(Hall-Heroult Process)	Primary Ingot Casting	Scrap Preparation (Recycled Al)	Secondary Ingot casting (Recycled Al)	Hot Rolling	Cold Rolling	Stamping	Extrusion	Final Hot Rolled Aluminum Product: Combined	Final Cold Rolled Aluminum Product: Combined	Final Stamped Hot Rolled Aluminum Product: Combined	Final Stamped Cold Rolled Aluminum Product: Combined	Final Extruded Aluminum Product: Combined	Final Average Wrought Aluminum Product: Combined
	Primary Energy Demand
	Residual Oil	0.403795	5.56596	0.986527	0	0.199788	0	0	0	0	0	0
	Diesel	0.505453	0	0.138161	0	0.0423822	0	0	0	0	0	0
	Gasoline	0	0	0	0	0	0	0	0	0	0	0
	Natural Gas	0	17.7902	0.97248	0	0.907836	1.02907	5.67159	4.51485	2.60221	0	7.28772
	Coal	0	1.34537	0	0	0	0	0	0	0	0	0
	Liquefied petroleum gas	0	0	0	0	0.0044953	0	0	0	0	0	0
	Electricity	0.0464524	1.91445	0.487394	140.112	0.630081	1.03907	1.03409	1.05997	3.4124	2.58932	1.82896
	Non-energy Material Inputs	0	5.26299	12.5998	0.312836	0	0.00445358	16.8765	0.00161407	0.00797811	0	0.268292
	Primary Energy Demand (MJ / kg)	0.9557	31.8789	15.1844	140.424	1.78458	2.0726	23.5822	5.57643	6.02259	2.58932	9.38497	196.035	205.791	198.625	208.38	199.649	200.784
	Greenhouse Gas Emissions
	Residual Oil	0.0275847	0.380232	0.0673934	0	0.0136483	0	0	0	0	0	0
	Diesel	0.0344	0	0.00940294	0	0.00288444	0	0	0	0	0	0
	Gasoline	0	0	0	0	0	0	0	0	0	0	0
	Natural Gas	0	1.04323	0.0570271	0	0.0532364	0.0603459	0.332587	0.264755	0.152596	0	0.427359
	Coal	0	0.16963	0	0	0	0	0	0	0	0	0
	Liquefied petroleum gas	0	0	0	0	0.000276756	0	0	0	0	0	0
	Electricity	0.00317158	0.130711	0.0332773	10.7476	0.046396	0.0765119	0.0761456	0.0780509	0.251272	0.190664	0.134675
	Non-energy Material Inputs	0	0.406925	0.149669	0.0130591	0	0.00114879	0	0.000304282	0.000958447	0	0.0175081
	Non-combustion emissions	0	0	0.0462133	1.53434	0	0	7.29161e-06	0	0	0	0
	GHG (kg CO2 eq. / kg)	0.0651563	2.13073	0.362983	12.295	0.116442	0.138007	0.40874	0.34311	0.404827	0.190664	0.579542	15.3278	16.0274	15.5185	16.218	15.5522	15.6388
	Phosphate
		Sulfuric Acid	Phosphoric rock	Phosphoric Acid	Final Phosphoric Acid
	Primary Energy Demand
	Natural Gas	0.0390933	2.14421	0
	Electricity	0.203741	2.13098	1.3585
	Residual Oil	0	0	0
	Diesel Fuel	0	0.874392	0
	Transportation	0.4071	0.636233	1.2804
	Primary Energy Demand (MJ / kg)	0.649934	5.78582	2.6389	24.8082
	Greenhouse Gas Emissions
	Natural Gas	0.00229247	0.125738	0
	Electricity	0.0123752	0.151039	0.0962875
	Residual Oil	0	0	0
	Diesel Fuel	0	0.0595091	0
	Transportation	0.0317268	0.050566	0.0991481
	GHG (kg CO2 eq. / kg)	0.0463945	0.386853	0.195436	1.68575

[truncated: 19 more sheets: S10 Active Material all chems, S11 Total GHG all chems, S12 SC NCX Active Material, S13 SC NCX Total GHG, S14 SC LFP Active Mater, S15 SC Total GHG LFP, S16 Min-Max, S17 Future Cathode impacts, S18 Future Battery impacts, S19 Market share emissions, S20 Cumulative emissions, S21 RecyclingRate, S22 Recovered Materials, S23 Emissions Recovered Mat., S24 Share of recyling, S25 Material Recycling impacts, S26 Cathode Recycling impacts, S27 Battery Recycling impacts, S28 Future battery ]
